# Supplementary material for: ﻿A survey of the spider genus Dysdera Latreille, 1804 (Araneae, Dysderidae) in Iran, with fourteen new species and notes on two fossil genera
Source: Zookeys. 2023 Feb 7;1146:43–86. doi: 10.3897/zookeys.1146.97517 (PMC10207465; doi:10.3897/zookeys.1146.97517)
Supplement: XML Treatment for Dysderidae [file zookeys.1146.97517-treatment1.xml]

<!DOCTYPE tp:taxon-treatment
  PUBLIC "-//TaxonX//DTD Taxonomic Treatment Publishing DTD v0 20100105//EN" "tax-treatment-NSO.dtd">
<tp:taxon-treatment xmlns:tp="http://www.plazi.org/taxpub"><tp:treatment-meta><kwd-group><label>Taxon classification</label><kwd>
              <named-content content-type="kingdom">Animalia</named-content>
            </kwd><kwd>
              <named-content content-type="order">Araneae</named-content>
            </kwd><kwd>
              <named-content content-type="family">Dysderidae</named-content>
            </kwd></kwd-group><mixed-citation publication-type="journal"><person-group><name><surname>Zamani</surname><given-names>Alireza</given-names></name><name><surname>Marusik</surname><given-names>Yuri M.</given-names></name><name><surname>Szűts</surname><given-names>Tamás</given-names></name></person-group><article-title>﻿A survey of the spider genus <italic><tp:taxon-name><tp:taxon-name-part taxon-name-part-type="genus" reg="Dysdera">Dysdera</tp:taxon-name-part></tp:taxon-name></italic> Latreille, 1804 (<tp:taxon-name><tp:taxon-name-part taxon-name-part-type="order">Araneae</tp:taxon-name-part></tp:taxon-name>, <tp:taxon-name><tp:taxon-name-part taxon-name-part-type="family">Dysderidae</tp:taxon-name-part></tp:taxon-name>) in Iran, with fourteen new species and notes on two fossil genera</article-title><source>Zookeys</source><day>07</day><month>02</month><year>2023</year><volume>1146</volume><fpage>43</fpage><lpage>86</lpage><pub-id pub-id-type="doi">10.3897/zookeys.1146.97517</pub-id></mixed-citation></tp:treatment-meta><tp:nomenclature><label>﻿Family</label><tp:taxon-name>
            <object-id xmlns:xlink="http://www.w3.org/1999/xlink" content-type="arpha" xlink:type="simple">8753AB6B-107F-5E81-AD07-095A03823F6C</object-id>
            <tp:taxon-name-part taxon-name-part-type="family">Dysderidae</tp:taxon-name-part>
          </tp:taxon-name><tp:taxon-authority>C.L. Koch, 1837</tp:taxon-authority></tp:nomenclature><tp:treatment-sec sec-type="comments" id="SECID0E1OAC"><title>Comments.</title><p>The family was divided into four tribes (i.e., <tp:taxon-name><tp:taxon-name-part taxon-name-part-type="tribe">Dysderini</tp:taxon-name-part></tp:taxon-name>, <tp:taxon-name><tp:taxon-name-part taxon-name-part-type="tribe">Harpactini</tp:taxon-name-part></tp:taxon-name>, <tp:taxon-name><tp:taxon-name-part taxon-name-part-type="tribe">Orsolobini</tp:taxon-name-part></tp:taxon-name> and <tp:taxon-name><tp:taxon-name-part taxon-name-part-type="tribe">Rhodini</tp:taxon-name-part></tp:taxon-name>) by <xref ref-type="bibr" rid="B3">Cooke (1965)</xref>, of which three were elevated to subfamilies (i.e., <tp:taxon-name><tp:taxon-name-part taxon-name-part-type="family">Dysderinae</tp:taxon-name-part></tp:taxon-name>, <tp:taxon-name><tp:taxon-name-part taxon-name-part-type="subfamily">Harpacteinae</tp:taxon-name-part></tp:taxon-name> and <tp:taxon-name><tp:taxon-name-part taxon-name-part-type="subfamily">Rhodinae</tp:taxon-name-part></tp:taxon-name>) by <xref ref-type="bibr" rid="B5">Deeleman-Reinhold and Deeleman (1988)</xref>, and one was elevated to the family-level (i.e., <tp:taxon-name><tp:taxon-name-part taxon-name-part-type="family">Orsolobidae</tp:taxon-name-part></tp:taxon-name> Cooke, 1965) by <xref ref-type="bibr" rid="B14">Forster and Platnick (1985)</xref>.</p><p>Although <tp:taxon-name><tp:taxon-name-part taxon-name-part-type="family">Dysderidae</tp:taxon-name-part></tp:taxon-name> appears to be a monophyletic family often considered restricted to the Palaearctic, it is in fact distributed only in the West Palaearctic (from Canary Islands to west Xinjiang) and polyphyletic with its current generic composition. Eleven species of five genera are known from fossils (<xref ref-type="bibr" rid="B11">Dunlop et al. 2020</xref>): <italic><tp:taxon-name><tp:taxon-name-part taxon-name-part-type="genus" reg="Dasumiana">Dasumiana</tp:taxon-name-part></tp:taxon-name></italic> Wunderlich, 2004 (3 spp.), <italic><tp:taxon-name><tp:taxon-name-part taxon-name-part-type="genus" reg="Dysdera">Dysdera</tp:taxon-name-part></tp:taxon-name></italic> (1 sp.), <italic><tp:taxon-name><tp:taxon-name-part taxon-name-part-type="genus" reg="Harpactea">Harpactea</tp:taxon-name-part></tp:taxon-name></italic> Bristowe, 1939 (5 spp.), <italic><tp:taxon-name><tp:taxon-name-part taxon-name-part-type="genus" reg="Segistriites">Segistriites</tp:taxon-name-part></tp:taxon-name></italic> Straus, 1967 (1 sp.), and <italic><tp:taxon-name><tp:taxon-name-part taxon-name-part-type="genus" reg="Mistura">Mistura</tp:taxon-name-part></tp:taxon-name></italic> Petrunkevitch, 1971 (1 sp.). Judging by the position of the legs (i.e., legs I–III directed forwards) and the overall somatic features of <italic><tp:taxon-name><tp:taxon-name-part taxon-name-part-type="genus" reg="Segistriites">Segistriites</tp:taxon-name-part><tp:taxon-name-part taxon-name-part-type="species" reg="cromei">cromei</tp:taxon-name-part></tp:taxon-name></italic> Straus, 1967, this monotypic Neogene fossil genus is herein transferred to <tp:taxon-name><tp:taxon-name-part taxon-name-part-type="family">Segestriidae</tp:taxon-name-part></tp:taxon-name> Simon, 1893. At the time of the description of <italic><tp:taxon-name><tp:taxon-name-part taxon-name-part-type="genus" reg="Segistriites">Segistriites</tp:taxon-name-part></tp:taxon-name></italic>, <tp:taxon-name><tp:taxon-name-part taxon-name-part-type="family">Segestriidae</tp:taxon-name-part></tp:taxon-name> was not a separate family but rather a subfamily (i.e., <tp:taxon-name><tp:taxon-name-part taxon-name-part-type="subfamily">Segestriinae</tp:taxon-name-part></tp:taxon-name> Simon, 1893) of <tp:taxon-name><tp:taxon-name-part taxon-name-part-type="family">Dysderidae</tp:taxon-name-part></tp:taxon-name>. Furthermore, <xref ref-type="bibr" rid="B23">Strauss (1967)</xref> explicitly mentions the close affinity of this genus to <italic><tp:taxon-name><tp:taxon-name-part taxon-name-part-type="genus" reg="Segestria">Segestria</tp:taxon-name-part></tp:taxon-name></italic> Latreille, 1804, the type genus of <tp:taxon-name><tp:taxon-name-part taxon-name-part-type="family">Segestriidae</tp:taxon-name-part></tp:taxon-name>. The monotypic Neogene fossil genus <italic><tp:taxon-name><tp:taxon-name-part taxon-name-part-type="genus" reg="Mistura">Mistura</tp:taxon-name-part></tp:taxon-name></italic> also appears to be misplaced in <tp:taxon-name><tp:taxon-name-part taxon-name-part-type="family">Dysderidae</tp:taxon-name-part></tp:taxon-name>: the holotype specimen of <italic><tp:taxon-name><tp:taxon-name-part taxon-name-part-type="genus" reg="Mistura">Mistura</tp:taxon-name-part><tp:taxon-name-part taxon-name-part-type="species" reg="perplexa">perplexa</tp:taxon-name-part></tp:taxon-name></italic> Petrunkevitch, 1971 has an unknown arrangement of eyes and several characters different from <tp:taxon-name><tp:taxon-name-part taxon-name-part-type="family">Dysderidae</tp:taxon-name-part></tp:taxon-name>, including a lack of claw tufts, the presence of an onychium, and long spinnerets (<xref ref-type="bibr" rid="B20">Petrunkevitch 1971</xref>).</p></tp:treatment-sec><tp:treatment-sec sec-type="Composition" id="SECID0EZEAE"><title>Composition.</title><p>More than 600 species in 26 genera (<xref ref-type="bibr" rid="B11">Dunlop et al. 2020</xref>; <xref ref-type="bibr" rid="B24">WSC 2022</xref>; current paper).</p></tp:treatment-sec><ref-list><ref id="B3"><mixed-citation xmlns:xlink="http://www.w3.org/1999/xlink" xlink:type="simple"><person-group><name name-style="western"><surname>Cooke</surname><given-names>JAL</given-names></name></person-group> (<year>1965</year>) <article-title>Spider genus <italic><tp:taxon-name><tp:taxon-name-part taxon-name-part-type="genus">Dysdera</tp:taxon-name-part></tp:taxon-name></italic> (<tp:taxon-name><tp:taxon-name-part taxon-name-part-type="order">Araneae</tp:taxon-name-part></tp:taxon-name>, <tp:taxon-name><tp:taxon-name-part taxon-name-part-type="family">Dysderidae</tp:taxon-name-part></tp:taxon-name>).</article-title><source>Nature</source><volume>205</volume>(<issue>4975</issue>): <fpage>1027</fpage>–<lpage>1028</lpage>. <ext-link xlink:href="10.1038/2051027b0" ext-link-type="doi" xlink:type="simple">https://doi.org/10.1038/2051027b0</ext-link></mixed-citation></ref><ref id="B5"><mixed-citation xmlns:xlink="http://www.w3.org/1999/xlink" xlink:type="simple"><person-group><name name-style="western"><surname>Deeleman-Reinhold</surname><given-names>CL</given-names></name><name name-style="western"><surname>Deeleman</surname><given-names>PR</given-names></name></person-group> (<year>1988</year>) <article-title>Revision des <tp:taxon-name><tp:taxon-name-part taxon-name-part-type="family">Dysderinae</tp:taxon-name-part></tp:taxon-name> (<tp:taxon-name><tp:taxon-name-part taxon-name-part-type="order">Araneae</tp:taxon-name-part></tp:taxon-name>, <tp:taxon-name><tp:taxon-name-part taxon-name-part-type="family">Dysderidae</tp:taxon-name-part></tp:taxon-name>), les espèces mediterranéennes occidentales exceptées.</article-title><source>Tijdschrift voor Entomologie</source><volume>131</volume>: <fpage>141</fpage>–<lpage>269</lpage>.</mixed-citation></ref><ref id="B14"><mixed-citation xmlns:xlink="http://www.w3.org/1999/xlink" xlink:type="simple"><person-group><name name-style="western"><surname>Forster</surname><given-names>RR</given-names></name><name name-style="western"><surname>Platnick</surname><given-names>NI</given-names></name></person-group> (<year>1985</year>) <article-title>A review of the austral spider family <tp:taxon-name><tp:taxon-name-part taxon-name-part-type="family">Orsolobidae</tp:taxon-name-part></tp:taxon-name> (<tp:taxon-name><tp:taxon-name-part taxon-name-part-type="class">Arachnida</tp:taxon-name-part></tp:taxon-name>, <tp:taxon-name><tp:taxon-name-part taxon-name-part-type="order">Araneae</tp:taxon-name-part></tp:taxon-name>), with notes on the superfamily <tp:taxon-name><tp:taxon-name-part taxon-name-part-type="superfamily">Dysderoidea</tp:taxon-name-part></tp:taxon-name>.</article-title><source>Bulletin of the American Museum of Natural History</source><volume>181</volume>: <fpage>1</fpage>–<lpage>230</lpage>.</mixed-citation></ref><ref id="B11"><mixed-citation xmlns:xlink="http://www.w3.org/1999/xlink" xlink:type="simple"><person-group><name name-style="western"><surname>Dunlop</surname><given-names>JA</given-names></name><name name-style="western"><surname>Penney</surname><given-names>D</given-names></name><name name-style="western"><surname>Jekel</surname><given-names>D</given-names></name></person-group> (<year>2020</year>) A summary list of fossil spiders and their relatives. World Spider Catalog. Version 20.5. Natural History Museum Bern, Bern. <ext-link xlink:href="http://wsc.nmbe.ch" ext-link-type="uri" xlink:type="simple">http://wsc.nmbe.ch</ext-link> [accessed 6 November 2022]</mixed-citation></ref><ref id="B23"><mixed-citation xmlns:xlink="http://www.w3.org/1999/xlink" xlink:type="simple"><person-group><name name-style="western"><surname>Straus</surname><given-names>A</given-names></name></person-group> (<year>1967</year>) <article-title>Zur Paläontologie des Pliozäns von Willershausen.</article-title><source>Berichte der Naturhistorischen Gesellschaft Hannover</source><volume>111</volume>: <fpage>15</fpage>–<lpage>24</lpage>.</mixed-citation></ref><ref id="B20"><mixed-citation xmlns:xlink="http://www.w3.org/1999/xlink" xlink:type="simple"><person-group><name name-style="western"><surname>Petrunkevitch</surname><given-names>AI</given-names></name></person-group> (<year>1971</year>) <article-title>Chiapas amber spiders, II.</article-title><source>University of California Publications in Entomology</source><volume>63</volume>: <fpage>1</fpage>–<lpage>44</lpage>.</mixed-citation></ref><ref id="B24"><mixed-citation xmlns:xlink="http://www.w3.org/1999/xlink" xlink:type="simple">WSC (<year>2022</year>) World Spider Catalog. Version 23.5. Natural History Museum Bern. <ext-link xlink:href="http://wsc.nmbe.ch" ext-link-type="uri" xlink:type="simple">http://wsc.nmbe.ch</ext-link> [accessed on 22.8.2022]</mixed-citation></ref></ref-list></tp:taxon-treatment>
