# Supplementary material for: ﻿A survey of the spider genus Dysdera Latreille, 1804 (Araneae, Dysderidae) in Iran, with fourteen new species and notes on two fossil genera
Source: Zookeys. 2023 Feb 7;1146:43–86. doi: 10.3897/zookeys.1146.97517 (PMC10207465; doi:10.3897/zookeys.1146.97517)
Supplement: XML Treatment for Dysderinae [file zookeys.1146.97517-treatment2.xml]

<!DOCTYPE tp:taxon-treatment
  PUBLIC "-//TaxonX//DTD Taxonomic Treatment Publishing DTD v0 20100105//EN" "tax-treatment-NSO.dtd">
<tp:taxon-treatment xmlns:tp="http://www.plazi.org/taxpub"><tp:treatment-meta><kwd-group><label>Taxon classification</label><kwd>
              <named-content content-type="kingdom">Animalia</named-content>
            </kwd><kwd>
              <named-content content-type="order">Araneae</named-content>
            </kwd><kwd>
              <named-content content-type="family">Dysderidae</named-content>
            </kwd></kwd-group><mixed-citation publication-type="journal"><person-group><name><surname>Zamani</surname><given-names>Alireza</given-names></name><name><surname>Marusik</surname><given-names>Yuri M.</given-names></name><name><surname>Szűts</surname><given-names>Tamás</given-names></name></person-group><article-title>﻿A survey of the spider genus <italic><tp:taxon-name><tp:taxon-name-part taxon-name-part-type="genus" reg="Dysdera">Dysdera</tp:taxon-name-part></tp:taxon-name></italic> Latreille, 1804 (<tp:taxon-name><tp:taxon-name-part taxon-name-part-type="order">Araneae</tp:taxon-name-part></tp:taxon-name>, <tp:taxon-name><tp:taxon-name-part taxon-name-part-type="family">Dysderidae</tp:taxon-name-part></tp:taxon-name>) in Iran, with fourteen new species and notes on two fossil genera</article-title><source>Zookeys</source><day>07</day><month>02</month><year>2023</year><volume>1146</volume><fpage>43</fpage><lpage>86</lpage><pub-id pub-id-type="doi">10.3897/zookeys.1146.97517</pub-id></mixed-citation></tp:treatment-meta><tp:nomenclature><label>﻿Subfamily</label><tp:taxon-name>
            <object-id xmlns:xlink="http://www.w3.org/1999/xlink" content-type="arpha" xlink:type="simple">42DB2826-8091-5FE7-B12E-BB80F0F2CAE9</object-id>
            <tp:taxon-name-part taxon-name-part-type="family">Dysderinae</tp:taxon-name-part>
          </tp:taxon-name><tp:taxon-authority>C.L. Koch, 1837</tp:taxon-authority></tp:nomenclature><tp:treatment-sec sec-type="diagnosis" id="SECID0EGGAE"><title>Diagnosis.</title><p>This subfamily can be diagnosed from other dysderids by the edge of sternum-labium joint ca. 2.5–3× longer than the edge of the maxilla-sternum joint, all tarsi bearing claw tufts, posterior metatarsi bearing scopulae, and the spineless anterior tibiae and metatarsi. Furthermore, the bulb of dysderines does not bear a free embolus (with the exception of <italic><tp:taxon-name><tp:taxon-name-part taxon-name-part-type="genus" reg="Harpactocrates">Harpactocrates</tp:taxon-name-part></tp:taxon-name></italic> Simon, 1914), and the posterior diverticulum of endogyne is large and wide (<xref ref-type="bibr" rid="B5">Deeleman-Reinhold and Deeleman 1988</xref>; <xref ref-type="bibr" rid="B17">Le Peru 2011</xref>; <xref ref-type="bibr" rid="B16">Kunt et al. 2019</xref>).</p></tp:treatment-sec><tp:treatment-sec sec-type="Composition" id="SECID0E6GAE"><title>Composition.</title><p>Around 360 species in 11 genera: <italic><tp:taxon-name><tp:taxon-name-part taxon-name-part-type="genus" reg="Cryptoparachtes">Cryptoparachtes</tp:taxon-name-part></tp:taxon-name></italic> Dunin, 1992, <italic><tp:taxon-name><tp:taxon-name-part taxon-name-part-type="genus" reg="Dysdera">Dysdera</tp:taxon-name-part></tp:taxon-name></italic> Latreille, 1804, <italic><tp:taxon-name><tp:taxon-name-part taxon-name-part-type="genus" reg="Dysderella">Dysderella</tp:taxon-name-part></tp:taxon-name></italic> Dunin, 1992, <italic><tp:taxon-name><tp:taxon-name-part taxon-name-part-type="genus" reg="Dysderocrates">Dysderocrates</tp:taxon-name-part></tp:taxon-name></italic> Deeleman-Reinhold &amp; Deeleman, 1988, <italic><tp:taxon-name><tp:taxon-name-part taxon-name-part-type="genus" reg="Harpactocrates">Harpactocrates</tp:taxon-name-part></tp:taxon-name></italic>, <italic><tp:taxon-name><tp:taxon-name-part taxon-name-part-type="genus" reg="Hygrocrates">Hygrocrates</tp:taxon-name-part></tp:taxon-name></italic> Deeleman-Reinhold, 1988, <italic><tp:taxon-name><tp:taxon-name-part taxon-name-part-type="genus" reg="Kut">Kut</tp:taxon-name-part></tp:taxon-name></italic> Kunt, Elverici, Yağmur &amp; Özkütük, 2019, <italic><tp:taxon-name><tp:taxon-name-part taxon-name-part-type="genus" reg="Parachtes">Parachtes</tp:taxon-name-part></tp:taxon-name></italic> Alicata, 1964, <italic><tp:taxon-name><tp:taxon-name-part taxon-name-part-type="genus" reg="Rhodera">Rhodera</tp:taxon-name-part></tp:taxon-name></italic> Deeleman-Reinhold, 1989, <italic><tp:taxon-name><tp:taxon-name-part taxon-name-part-type="genus" reg="Stalitochara">Stalitochara</tp:taxon-name-part></tp:taxon-name></italic> Simon, 1913, and <italic><tp:taxon-name><tp:taxon-name-part taxon-name-part-type="genus" reg="Tedia">Tedia</tp:taxon-name-part></tp:taxon-name></italic> Simon, 1882. The position of <italic><tp:taxon-name><tp:taxon-name-part taxon-name-part-type="genus" reg="Rhodera">Rhodera</tp:taxon-name-part></tp:taxon-name></italic> in <tp:taxon-name><tp:taxon-name-part taxon-name-part-type="family">Dysderinae</tp:taxon-name-part></tp:taxon-name> is questionable (see <xref ref-type="bibr" rid="B17">Le Peru 2011</xref>).</p></tp:treatment-sec><ref-list><ref id="B5"><mixed-citation xmlns:xlink="http://www.w3.org/1999/xlink" xlink:type="simple"><person-group><name name-style="western"><surname>Deeleman-Reinhold</surname><given-names>CL</given-names></name><name name-style="western"><surname>Deeleman</surname><given-names>PR</given-names></name></person-group> (<year>1988</year>) <article-title>Revision des <tp:taxon-name><tp:taxon-name-part taxon-name-part-type="family">Dysderinae</tp:taxon-name-part></tp:taxon-name> (<tp:taxon-name><tp:taxon-name-part taxon-name-part-type="order">Araneae</tp:taxon-name-part></tp:taxon-name>, <tp:taxon-name><tp:taxon-name-part taxon-name-part-type="family">Dysderidae</tp:taxon-name-part></tp:taxon-name>), les espèces mediterranéennes occidentales exceptées.</article-title><source>Tijdschrift voor Entomologie</source><volume>131</volume>: <fpage>141</fpage>–<lpage>269</lpage>.</mixed-citation></ref><ref id="B17"><mixed-citation xmlns:xlink="http://www.w3.org/1999/xlink" xlink:type="simple"><person-group><name name-style="western"><surname>Le Peru</surname><given-names>B</given-names></name></person-group> (<year>2011</year>) <article-title>The spiders of Europe, a synthesis of data: Volume 1 <tp:taxon-name><tp:taxon-name-part taxon-name-part-type="family">Atypidae</tp:taxon-name-part></tp:taxon-name> to <tp:taxon-name><tp:taxon-name-part taxon-name-part-type="family">Theridiidae</tp:taxon-name-part></tp:taxon-name>.</article-title><source>Mémoires de la Société Linnéenne de Lyon</source><volume>2</volume>: <fpage>1</fpage>–<lpage>522</lpage>.</mixed-citation></ref><ref id="B16"><mixed-citation xmlns:xlink="http://www.w3.org/1999/xlink" xlink:type="simple"><person-group><name name-style="western"><surname>Kunt</surname><given-names>KB</given-names></name><name name-style="western"><surname>Elverici</surname><given-names>M</given-names></name><name name-style="western"><surname>Yağmur</surname><given-names>EA</given-names></name><name name-style="western"><surname>Özkütük</surname><given-names>RS</given-names></name></person-group> (<year>2019</year>) <article-title><italic><tp:taxon-name><tp:taxon-name-part taxon-name-part-type="genus">Kut</tp:taxon-name-part></tp:taxon-name></italic> gen. nov., a new troglomorphic spider genus from Turkey (<tp:taxon-name><tp:taxon-name-part taxon-name-part-type="order">Araneae</tp:taxon-name-part></tp:taxon-name>, <tp:taxon-name><tp:taxon-name-part taxon-name-part-type="family">Dysderidae</tp:taxon-name-part></tp:taxon-name>).</article-title><source>Subterranean Biology</source><volume>32</volume>: <fpage>95</fpage>–<lpage>109</lpage>. <ext-link xlink:href="10.3897/subtbiol.32.46534" ext-link-type="doi" xlink:type="simple">https://doi.org/10.3897/subtbiol.32.46534</ext-link></mixed-citation></ref></ref-list></tp:taxon-treatment>
