# Supplementary material for: ﻿A survey of the spider genus Dysdera Latreille, 1804 (Araneae, Dysderidae) in Iran, with fourteen new species and notes on two fossil genera
Source: Zookeys. 2023 Feb 7;1146:43–86. doi: 10.3897/zookeys.1146.97517 (PMC10207465; doi:10.3897/zookeys.1146.97517)
Supplement: XML Treatment for Dysdera isfahanica [file zookeys.1146.97517-treatment8.xml]

<!DOCTYPE tp:taxon-treatment
  PUBLIC "-//TaxonX//DTD Taxonomic Treatment Publishing DTD v0 20100105//EN" "tax-treatment-NSO.dtd">
<tp:taxon-treatment xmlns:tp="http://www.plazi.org/taxpub"><tp:treatment-meta><kwd-group><label>Taxon classification</label><kwd>
              <named-content content-type="kingdom">Animalia</named-content>
            </kwd><kwd>
              <named-content content-type="order">Araneae</named-content>
            </kwd><kwd>
              <named-content content-type="family">Dysderidae</named-content>
            </kwd></kwd-group><mixed-citation publication-type="journal"><person-group><name><surname>Zamani</surname><given-names>Alireza</given-names></name><name><surname>Marusik</surname><given-names>Yuri M.</given-names></name><name><surname>Szűts</surname><given-names>Tamás</given-names></name></person-group><article-title>﻿A survey of the spider genus <italic><tp:taxon-name><tp:taxon-name-part taxon-name-part-type="genus" reg="Dysdera">Dysdera</tp:taxon-name-part></tp:taxon-name></italic> Latreille, 1804 (<tp:taxon-name><tp:taxon-name-part taxon-name-part-type="order">Araneae</tp:taxon-name-part></tp:taxon-name>, <tp:taxon-name><tp:taxon-name-part taxon-name-part-type="family">Dysderidae</tp:taxon-name-part></tp:taxon-name>) in Iran, with fourteen new species and notes on two fossil genera</article-title><source>Zookeys</source><day>07</day><month>02</month><year>2023</year><volume>1146</volume><fpage>43</fpage><lpage>86</lpage><pub-id pub-id-type="doi">10.3897/zookeys.1146.97517</pub-id></mixed-citation></tp:treatment-meta><tp:nomenclature><label>﻿</label><tp:taxon-name>
            <object-id xmlns:xlink="http://www.w3.org/1999/xlink" content-type="arpha" xlink:type="simple">CA37509D-B3BD-5DE4-B503-426AA9B08763</object-id>
            <tp:taxon-name-part taxon-name-part-type="genus" reg="Dysdera">Dysdera</tp:taxon-name-part>
            <tp:taxon-name-part taxon-name-part-type="species" reg="isfahanica">isfahanica</tp:taxon-name-part>
            <object-id xmlns:xlink="http://www.w3.org/1999/xlink" content-type="zoobank" xlink:type="simple">https://zoobank.org/BDD33AFB-357C-4213-8EC6-2D30E261FE4B</object-id>
          </tp:taxon-name><tp:taxon-status xmlns:xlink="http://www.w3.org/1999/xlink" xlink:type="simple">sp. nov.</tp:taxon-status><xref ref-type="fig" rid="F10">Figs 10A–D</xref><xref ref-type="fig" rid="F11">, 11A, B</xref><xref ref-type="fig" rid="F12">, 12A–D</xref><xref ref-type="fig" rid="F14">, 14A–D</xref><tp:nomenclature-citation-list><tp:nomenclature-citation><tp:taxon-name>
                <tp:taxon-name-part taxon-name-part-type="genus" reg="Dysdera">Dysdera</tp:taxon-name-part>
                <tp:taxon-name-part taxon-name-part-type="species" reg="erythrina">erythrina</tp:taxon-name-part>
              </tp:taxon-name><comment>: <xref ref-type="bibr" rid="B22">Roewer 1955</xref>: 752 (in part, misidentification).</comment></tp:nomenclature-citation></tp:nomenclature-citation-list></tp:nomenclature><tp:treatment-sec sec-type="type material" id="SECID0EO1AG"><title>Type material.</title><p><bold><italic>Holotype</italic></bold> ♂ (<named-content xmlns:xlink="http://www.w3.org/1999/xlink" content-type="dwc:institutional_code" xlink:title="Senckenberg Museum, Frankfurt am Main, Germany" xlink:href="http://grbio.org/institution/forschungsinstitut-und-natur-museum-senckenberg" xlink:type="simple">SMF</named-content>), Iran: Isfahan Province: Pir Bakran, 150 km west of Isfahan, <named-content xmlns:xlink="http://www.w3.org/1999/xlink" content-type="dwc:verbatimCoordinates" xlink:type="simple"><named-content content-type="geo-json" specific-use="{&#34;type&#34;:&#34;Point&#34;,&#34;coordinates&#34;:[51.550000,32.466667]}" id="NCID0EB2AG" xlink:type="simple">32°28'N, 51°33'E</named-content></named-content> (H. Löffler). <bold><italic>Paratype</italic></bold>: 1♀ (<named-content xmlns:xlink="http://www.w3.org/1999/xlink" content-type="dwc:institutional_code" xlink:title="Senckenberg Museum, Frankfurt am Main, Germany" xlink:href="http://grbio.org/institution/forschungsinstitut-und-natur-museum-senckenberg" xlink:type="simple">SMF</named-content>), same data as the holotype.</p></tp:treatment-sec><tp:treatment-sec sec-type="etymology" id="SECID0EO2AG"><title>Etymology.</title><p>The specific epithet is an adjective, referring to the type locality of the species.</p></tp:treatment-sec><tp:treatment-sec sec-type="diagnosis" id="SECID0ET2AG"><title>Diagnosis.</title><p>The male of this species differs from those of the other species of the <italic><tp:taxon-name><tp:taxon-name-part taxon-name-part-type="genus" reg="Dysdera"/><tp:taxon-name-part taxon-name-part-type="species" reg="aculeata">aculeata</tp:taxon-name-part></tp:taxon-name></italic> group occurring in the region by the very long psembolus (i.e., length of psembolus/length of tegulum = 1.85 in the new species, vs. 1.6 or less in most other species), rounded arch-like ridge (<italic>Ar</italic>), presence of the notch of posterior apophysis (vs. absent), and median position of the posterior apophysis on the psembolus (vs. close to tegulum). <italic><tp:taxon-name><tp:taxon-name-part taxon-name-part-type="genus" reg="Dysdera">Dysdera</tp:taxon-name-part><tp:taxon-name-part taxon-name-part-type="species" reg="persica">persica</tp:taxon-name-part></tp:taxon-name></italic> sp. nov. also bears a long psembolus (i.e., length of psembolus/length of tegulum = 2), but differs from <italic><tp:taxon-name><tp:taxon-name-part taxon-name-part-type="genus" reg="Dysdera">D.</tp:taxon-name-part><tp:taxon-name-part taxon-name-part-type="species" reg="isfahanica">isfahanica</tp:taxon-name-part></tp:taxon-name></italic> sp. nov. in the shape of the posterior apophysis. The female of this species can be recognized by its long anterolaterally stretched angles of the receptacle.</p></tp:treatment-sec><tp:treatment-sec sec-type="description" id="SECID0EA4AG"><title>Description.</title><p><bold>Male.</bold> Habitus as in Figs <xref ref-type="fig" rid="F10">10A, C</xref>, <xref ref-type="fig" rid="F11">11A, B</xref>. Total length 10.47. Carapace 4.15 long, 3.45 wide. Eye diameters: <abbrev xmlns:xlink="http://www.w3.org/1999/xlink" xlink:title="anterior median eye" id="ABBRID0EQ4AG" xlink:type="simple">AME</abbrev> 0.17, <abbrev xmlns:xlink="http://www.w3.org/1999/xlink" xlink:title="posterior median eye" id="ABBRID0EU4AG" xlink:type="simple">PME</abbrev> 0.14, <abbrev xmlns:xlink="http://www.w3.org/1999/xlink" xlink:title="posterior lateral eye" id="ABBRID0EY4AG" xlink:type="simple">PLE</abbrev> 0.15. Carapace, sternum, chelicerae, labium, and maxillae orange. Legs yellowish. Abdomen pale beige, without any pattern. Spinnerets uniformly pale beige. Measurements of legs: I: 13.57 (3.77, 2.47, 3.23, 3.21, 0.89), II: 12.83 (3.47, 2.34, 2.96, 3.16, 0.90), III: 9.23 (2.60, 1.39, 1.95, 2.58, 0.71), IV: 12.28 (3.47, 1.91, 2.59, 3.43, 0.88). Spination: I: <abbrev xmlns:xlink="http://www.w3.org/1999/xlink" xlink:title="femur" id="ABBRID0E34AG" xlink:type="simple">Fe</abbrev>: 1–2pl. II: no spines. III: <abbrev xmlns:xlink="http://www.w3.org/1999/xlink" xlink:title="tibia" id="ABBRID0EA5AG" xlink:type="simple">Ti</abbrev>: 4pl, 2rl, 4v; <abbrev xmlns:xlink="http://www.w3.org/1999/xlink" xlink:title="metatarsus" id="ABBRID0EE5AG" xlink:type="simple">Mt</abbrev>: 6pl, 6rl. IV: <abbrev xmlns:xlink="http://www.w3.org/1999/xlink" xlink:title="femur" id="ABBRID0EI5AG" xlink:type="simple">Fe</abbrev>: 6d; <abbrev xmlns:xlink="http://www.w3.org/1999/xlink" xlink:title="tibia" id="ABBRID0EM5AG" xlink:type="simple">Ti</abbrev>: 2d, 2pl, 2rl, 2v; <abbrev xmlns:xlink="http://www.w3.org/1999/xlink" xlink:title="metatarsus" id="ABBRID0EQ5AG" xlink:type="simple">Mt</abbrev>: 6pl, 5rl.</p><fig id="F10" position="float" orientation="portrait"><object-id xmlns:xlink="http://www.w3.org/1999/xlink" content-type="doi" xlink:type="simple">10.3897/zookeys.1146.97517.figure10</object-id><object-id xmlns:xlink="http://www.w3.org/1999/xlink" content-type="arpha" xlink:type="simple">3E79EC97-9947-56D7-AB51-A3AF57914AA5</object-id><label>Figure 10.</label><caption><p>Male (<bold>A, C</bold>) and female (<bold>B, D</bold>) of <italic><tp:taxon-name><tp:taxon-name-part taxon-name-part-type="genus" reg="Dysdera">Dysdera</tp:taxon-name-part><tp:taxon-name-part taxon-name-part-type="species" reg="isfahanica">isfahanica</tp:taxon-name-part></tp:taxon-name></italic> sp. nov., habitus <bold>A, D</bold> ventral view <bold>B, C</bold> dorsal view. Scale bars: 1.0 mm.</p></caption><graphic xmlns:xlink="http://www.w3.org/1999/xlink" xlink:href="zookeys-1146-043_article-97517__-g010.jpg" position="float" orientation="portrait" xlink:type="simple" id="oo_806621.jpg"><uri content-type="original_file" xlink:type="simple">https://binary.pensoft.net/fig/806621</uri></graphic></fig><fig id="F11" position="float" orientation="portrait"><object-id xmlns:xlink="http://www.w3.org/1999/xlink" content-type="doi" xlink:type="simple">10.3897/zookeys.1146.97517.figure11</object-id><object-id xmlns:xlink="http://www.w3.org/1999/xlink" content-type="arpha" xlink:type="simple">F717E2A1-ADDA-5653-8A58-ACE9D18334B2</object-id><label>Figure 11.</label><caption><p>Male of <italic><tp:taxon-name><tp:taxon-name-part taxon-name-part-type="genus" reg="Dysdera">Dysdera</tp:taxon-name-part><tp:taxon-name-part taxon-name-part-type="species" reg="isfahanica">isfahanica</tp:taxon-name-part></tp:taxon-name></italic> sp. nov., prosoma <bold>A</bold> dorsal view <bold>B</bold> frontal view. Scale bars: 0.5 mm.</p></caption><graphic xmlns:xlink="http://www.w3.org/1999/xlink" xlink:href="zookeys-1146-043_article-97517__-g011.jpg" position="float" orientation="portrait" xlink:type="simple" id="oo_806622.jpg"><uri content-type="original_file" xlink:type="simple">https://binary.pensoft.net/fig/806622</uri></graphic></fig><p>Palp as in Fig. <xref ref-type="fig" rid="F12">12A–D</xref>; bulb ca. 2.5× longer than wide; tegulum bell-shaped, almost as long as wide; psembolus 1.8× longer than tegulum; median crest rounded, ca. 3.4× shorter than length of psembolus, ca. 2× wider than high; posterior apophysis claw-like, 2.3× longer than wide; incision between tegulum and psembolus absent; retrolateral crest forming right angle.</p><fig id="F12" position="float" orientation="portrait"><object-id xmlns:xlink="http://www.w3.org/1999/xlink" content-type="doi" xlink:type="simple">10.3897/zookeys.1146.97517.figure12</object-id><object-id xmlns:xlink="http://www.w3.org/1999/xlink" content-type="arpha" xlink:type="simple">546B419C-B0B2-5F21-9937-A91877F90A94</object-id><label>Figure 12.</label><caption><p>Male of <italic><tp:taxon-name><tp:taxon-name-part taxon-name-part-type="genus" reg="Dysdera">Dysdera</tp:taxon-name-part><tp:taxon-name-part taxon-name-part-type="species" reg="isfahanica">isfahanica</tp:taxon-name-part></tp:taxon-name></italic> sp. nov., bulb <bold>A</bold> retrolateral view <bold>B</bold> prolateral view <bold>C</bold> anterior view <bold>D</bold> posterior view. Scale bars: 0.25 mm. Abbreviation: <italic>Ar</italic> – arch-like ridge.</p></caption><graphic xmlns:xlink="http://www.w3.org/1999/xlink" xlink:href="zookeys-1146-043_article-97517__-g012.jpg" position="float" orientation="portrait" xlink:type="simple" id="oo_806623.jpg"><uri content-type="original_file" xlink:type="simple">https://binary.pensoft.net/fig/806623</uri></graphic></fig><p><bold>Female.</bold> Habitus as in Fig. <xref ref-type="fig" rid="F10">10B, D</xref>. Total length 9.45. Carapace 3.30 long, 2.55 wide. Eye diameters: <abbrev xmlns:xlink="http://www.w3.org/1999/xlink" xlink:title="anterior median eye" id="ABBRID0EFCBG" xlink:type="simple">AME</abbrev> 0.15, <abbrev xmlns:xlink="http://www.w3.org/1999/xlink" xlink:title="posterior median eye" id="ABBRID0EJCBG" xlink:type="simple">PME</abbrev> 0.14, <abbrev xmlns:xlink="http://www.w3.org/1999/xlink" xlink:title="posterior lateral eye" id="ABBRID0ENCBG" xlink:type="simple">PLE</abbrev> 0.12. Colouration as in male. Measurements of legs: I: 9.74 (2.76, 1.66, 2.31, 2.40, 0.61), II: 8.80 (2.52, 1.50, 2.08, 2.13, 0.57), III: 6.74 (1.94, 1.08, 1.28, 1.90, 0.54), IV: 8.68 (2.47, 1.31, 1.90, 2.46, 0.54). Spination: I: <abbrev xmlns:xlink="http://www.w3.org/1999/xlink" xlink:title="femur" id="ABBRID0ERCBG" xlink:type="simple">Fe</abbrev>: 3pl. II: <abbrev xmlns:xlink="http://www.w3.org/1999/xlink" xlink:title="femur" id="ABBRID0EVCBG" xlink:type="simple">Fe</abbrev>: 4pl. III: <abbrev xmlns:xlink="http://www.w3.org/1999/xlink" xlink:title="femur" id="ABBRID0EZCBG" xlink:type="simple">Fe</abbrev>: 5d, 1rl; <abbrev xmlns:xlink="http://www.w3.org/1999/xlink" xlink:title="patella" id="ABBRID0E4CBG" xlink:type="simple">Pa</abbrev>: 3pl; <abbrev xmlns:xlink="http://www.w3.org/1999/xlink" xlink:title="tibia" id="ABBRID0EBDBG" xlink:type="simple">Ti</abbrev>: 4pl, 2rl, 6v; <abbrev xmlns:xlink="http://www.w3.org/1999/xlink" xlink:title="metatarsus" id="ABBRID0EFDBG" xlink:type="simple">Mt</abbrev>: 3pl, 2rl, 6v. IV: <abbrev xmlns:xlink="http://www.w3.org/1999/xlink" xlink:title="femur" id="ABBRID0EJDBG" xlink:type="simple">Fe</abbrev>: 8–11d, 2pl; <abbrev xmlns:xlink="http://www.w3.org/1999/xlink" xlink:title="patella" id="ABBRID0ENDBG" xlink:type="simple">Pa</abbrev>: 1pl; <abbrev xmlns:xlink="http://www.w3.org/1999/xlink" xlink:title="tibia" id="ABBRID0ERDBG" xlink:type="simple">Ti</abbrev>: 5pl, 4rl, 6v; <abbrev xmlns:xlink="http://www.w3.org/1999/xlink" xlink:title="metatarsus" id="ABBRID0EVDBG" xlink:type="simple">Mt</abbrev>: 2pl, 3rl, 6v.</p><p>Endogyne as in Fig. <xref ref-type="fig" rid="F14">14A–D</xref>; length/width ratio ca. 2; receptacle ca. 5× longer than wide, with long anterior angles (i.e., longer than width of their bases), anterior margin almost straight; dorsal arch trapezoidal; transverse bar straight, 1.6× longer than receptacle; anterior margin of lateral edge inclined, lateral edge approximately as wide as receptacle; posterior diverticulum almost rectangular, its posterior edge rounded.</p></tp:treatment-sec><tp:treatment-sec sec-type="comments" id="SECID0E6DBG"><title>Comments.</title><p>The material of this species and <italic><tp:taxon-name><tp:taxon-name-part taxon-name-part-type="genus" reg="Dysdera">D.</tp:taxon-name-part><tp:taxon-name-part taxon-name-part-type="species" reg="mazeruni">mazeruni</tp:taxon-name-part></tp:taxon-name></italic> sp. nov. (i.e., one male and two females in total) were reported by <xref ref-type="bibr" rid="B22">Roewer (1955)</xref>; although he indicated that the females were collected in two different localities, they were found preserved in the same vial. The paratype female of <italic><tp:taxon-name><tp:taxon-name-part taxon-name-part-type="genus" reg="Dysdera">D.</tp:taxon-name-part><tp:taxon-name-part taxon-name-part-type="species" reg="isfahanica">isfahanica</tp:taxon-name-part></tp:taxon-name></italic> sp. nov. is matched with the holotype male due to their similar spination pattern and colouration.</p></tp:treatment-sec><tp:treatment-sec sec-type="distribution" id="SECID0E6EBG"><title>Distribution.</title><p>Known only from the type locality in Isfahan Province, central Iran (Fig. <xref ref-type="fig" rid="F35">35</xref>).</p></tp:treatment-sec><tp:treatment-sec><!--Section generated to contain objects referenced in tp:taxon-treatment.--><fig id="F14" position="float" orientation="portrait"><object-id xmlns:xlink="http://www.w3.org/1999/xlink" content-type="doi" xlink:type="simple">10.3897/zookeys.1146.97517.figure14</object-id><object-id xmlns:xlink="http://www.w3.org/1999/xlink" content-type="arpha" xlink:type="simple">0D576E71-3986-5713-A52E-2A310E23D011</object-id><label>Figure 14.</label><caption><p>Females of <italic><tp:taxon-name><tp:taxon-name-part taxon-name-part-type="genus" reg="Dysdera">Dysdera</tp:taxon-name-part><tp:taxon-name-part taxon-name-part-type="species" reg="isfahanica">isfahanica</tp:taxon-name-part></tp:taxon-name></italic> sp. nov. (<bold>A–D</bold>) and <italic><tp:taxon-name><tp:taxon-name-part taxon-name-part-type="genus" reg="Dysdera">D.</tp:taxon-name-part><tp:taxon-name-part taxon-name-part-type="species" reg="mazeruni">mazeruni</tp:taxon-name-part></tp:taxon-name></italic> sp. nov. (<bold>E–G</bold>), endogynes <bold>A, C, F</bold> ventral view <bold>B, D, E, G</bold> dorsal view. Scale bars: 0.2 mm.</p></caption><graphic xmlns:xlink="http://www.w3.org/1999/xlink" xlink:href="zookeys-1146-043_article-97517__-g014.jpg" position="float" orientation="portrait" xlink:type="simple" id="oo_806625.jpg"><uri content-type="original_file" xlink:type="simple">https://binary.pensoft.net/fig/806625</uri></graphic></fig><fig id="F35" position="float" orientation="portrait"><object-id xmlns:xlink="http://www.w3.org/1999/xlink" content-type="doi" xlink:type="simple">10.3897/zookeys.1146.97517.figure35</object-id><object-id xmlns:xlink="http://www.w3.org/1999/xlink" content-type="arpha" xlink:type="simple">37EBE131-4250-5A0B-8693-6D3A248430B5</object-id><label>Figure 35.</label><caption><p>Distribution records of <italic><tp:taxon-name><tp:taxon-name-part taxon-name-part-type="genus" reg="Dysdera">Dysdera</tp:taxon-name-part></tp:taxon-name></italic> spp. in Iran <bold>1</bold><italic><tp:taxon-name><tp:taxon-name-part taxon-name-part-type="genus" reg="Dysdera">D.</tp:taxon-name-part><tp:taxon-name-part taxon-name-part-type="species" reg="achaemenes">achaemenes</tp:taxon-name-part></tp:taxon-name></italic> sp. nov. <bold>2</bold><italic><tp:taxon-name><tp:taxon-name-part taxon-name-part-type="genus" reg="Dysdera">D.</tp:taxon-name-part><tp:taxon-name-part taxon-name-part-type="species" reg="bakhtiari">bakhtiari</tp:taxon-name-part></tp:taxon-name></italic> sp. nov. <bold>3</bold><italic><tp:taxon-name><tp:taxon-name-part taxon-name-part-type="genus" reg="Dysdera">D.</tp:taxon-name-part><tp:taxon-name-part taxon-name-part-type="species" reg="hormuzensis">hormuzensis</tp:taxon-name-part></tp:taxon-name></italic> sp. nov. <bold>4</bold><italic><tp:taxon-name><tp:taxon-name-part taxon-name-part-type="genus" reg="Dysdera">D.</tp:taxon-name-part><tp:taxon-name-part taxon-name-part-type="species" reg="iranica">iranica</tp:taxon-name-part></tp:taxon-name></italic> sp. nov. <bold>5</bold><italic><tp:taxon-name><tp:taxon-name-part taxon-name-part-type="genus" reg="Dysdera">D.</tp:taxon-name-part><tp:taxon-name-part taxon-name-part-type="species" reg="isfahanica">isfahanica</tp:taxon-name-part></tp:taxon-name></italic> sp. nov. <bold>6</bold><italic><tp:taxon-name><tp:taxon-name-part taxon-name-part-type="genus" reg="Dysdera">D.</tp:taxon-name-part><tp:taxon-name-part taxon-name-part-type="species" reg="mazeruni">mazeruni</tp:taxon-name-part></tp:taxon-name></italic> sp. nov. <bold>7</bold><italic><tp:taxon-name><tp:taxon-name-part taxon-name-part-type="genus" reg="Dysdera">D.</tp:taxon-name-part><tp:taxon-name-part taxon-name-part-type="species" reg="persica">persica</tp:taxon-name-part></tp:taxon-name></italic> sp. nov. <bold>8</bold><italic><tp:taxon-name><tp:taxon-name-part taxon-name-part-type="genus" reg="Dysdera">D.</tp:taxon-name-part><tp:taxon-name-part taxon-name-part-type="species" reg="pococki">pococki</tp:taxon-name-part></tp:taxon-name></italic><bold>9</bold><italic><tp:taxon-name><tp:taxon-name-part taxon-name-part-type="genus" reg="Dysdera">D.</tp:taxon-name-part><tp:taxon-name-part taxon-name-part-type="species" reg="sagartia">sagartia</tp:taxon-name-part></tp:taxon-name></italic> sp. nov. and <italic><tp:taxon-name><tp:taxon-name-part taxon-name-part-type="genus" reg="Dysdera">D.</tp:taxon-name-part><tp:taxon-name-part taxon-name-part-type="species" reg="medes">medes</tp:taxon-name-part></tp:taxon-name></italic> sp. nov. <bold>10</bold><italic><tp:taxon-name><tp:taxon-name-part taxon-name-part-type="genus" reg="Dysdera">D.</tp:taxon-name-part><tp:taxon-name-part taxon-name-part-type="species" reg="verkana">verkana</tp:taxon-name-part></tp:taxon-name></italic> sp. nov. <bold>11</bold><italic><tp:taxon-name><tp:taxon-name-part taxon-name-part-type="genus" reg="Dysdera">D.</tp:taxon-name-part><tp:taxon-name-part taxon-name-part-type="species" reg="xerxesi">xerxesi</tp:taxon-name-part></tp:taxon-name></italic> sp. nov. <bold>12</bold><italic><tp:taxon-name><tp:taxon-name-part taxon-name-part-type="genus" reg="Dysdera">D.</tp:taxon-name-part><tp:taxon-name-part taxon-name-part-type="species" reg="damavandica">damavandica</tp:taxon-name-part></tp:taxon-name></italic> sp. nov. <bold>13</bold><italic><tp:taxon-name><tp:taxon-name-part taxon-name-part-type="genus" reg="Dysdera">D.</tp:taxon-name-part><tp:taxon-name-part taxon-name-part-type="species" reg="tapuria">tapuria</tp:taxon-name-part></tp:taxon-name></italic> sp. nov. <bold>14</bold><italic><tp:taxon-name><tp:taxon-name-part taxon-name-part-type="genus" reg="Dysdera">D.</tp:taxon-name-part><tp:taxon-name-part taxon-name-part-type="species" reg="genoensis">genoensis</tp:taxon-name-part></tp:taxon-name></italic> sp. nov.</p></caption><graphic xmlns:xlink="http://www.w3.org/1999/xlink" xlink:href="zookeys-1146-043_article-97517__-g035.jpg" position="float" orientation="portrait" xlink:type="simple" id="oo_806646.jpg"><uri content-type="original_file" xlink:type="simple">https://binary.pensoft.net/fig/806646</uri></graphic></fig></tp:treatment-sec><ref-list><ref id="B22"><mixed-citation xmlns:xlink="http://www.w3.org/1999/xlink" xlink:type="simple"><person-group><name name-style="western"><surname>Roewer</surname><given-names>CF</given-names></name></person-group> (<year>1955</year>) <article-title>Die Araneen der Österreichischen Iran-Expedition 1949/50.</article-title><source>Sitzungsberichte der Österreichischen Akademie der Wissenschaften (I)</source><volume>164</volume>: <fpage>751</fpage>–<lpage>782</lpage>.</mixed-citation></ref></ref-list></tp:taxon-treatment>
