# Supplementary material for: ﻿A survey of the spider genus Dysdera Latreille, 1804 (Araneae, Dysderidae) in Iran, with fourteen new species and notes on two fossil genera
Source: Zookeys. 2023 Feb 7;1146:43–86. doi: 10.3897/zookeys.1146.97517 (PMC10207465; doi:10.3897/zookeys.1146.97517)
Supplement: XML Treatment for Dysdera pococki [file zookeys.1146.97517-treatment11.xml]

<!DOCTYPE tp:taxon-treatment
  PUBLIC "-//TaxonX//DTD Taxonomic Treatment Publishing DTD v0 20100105//EN" "tax-treatment-NSO.dtd">
<tp:taxon-treatment xmlns:tp="http://www.plazi.org/taxpub"><tp:treatment-meta><kwd-group><label>Taxon classification</label><kwd>
              <named-content content-type="kingdom">Animalia</named-content>
            </kwd><kwd>
              <named-content content-type="order">Araneae</named-content>
            </kwd><kwd>
              <named-content content-type="family">Dysderidae</named-content>
            </kwd></kwd-group><mixed-citation publication-type="journal"><person-group><name><surname>Zamani</surname><given-names>Alireza</given-names></name><name><surname>Marusik</surname><given-names>Yuri M.</given-names></name><name><surname>Szűts</surname><given-names>Tamás</given-names></name></person-group><article-title>﻿A survey of the spider genus <italic><tp:taxon-name><tp:taxon-name-part taxon-name-part-type="genus" reg="Dysdera">Dysdera</tp:taxon-name-part></tp:taxon-name></italic> Latreille, 1804 (<tp:taxon-name><tp:taxon-name-part taxon-name-part-type="order">Araneae</tp:taxon-name-part></tp:taxon-name>, <tp:taxon-name><tp:taxon-name-part taxon-name-part-type="family">Dysderidae</tp:taxon-name-part></tp:taxon-name>) in Iran, with fourteen new species and notes on two fossil genera</article-title><source>Zookeys</source><day>07</day><month>02</month><year>2023</year><volume>1146</volume><fpage>43</fpage><lpage>86</lpage><pub-id pub-id-type="doi">10.3897/zookeys.1146.97517</pub-id></mixed-citation></tp:treatment-meta><tp:nomenclature><label>﻿</label><tp:taxon-name>
            <object-id xmlns:xlink="http://www.w3.org/1999/xlink" content-type="arpha" xlink:type="simple">64C95D09-4759-543D-97BA-74A53233F151</object-id>
            <tp:taxon-name-part taxon-name-part-type="genus" reg="Dysdera">Dysdera</tp:taxon-name-part>
            <tp:taxon-name-part taxon-name-part-type="species" reg="pococki">pococki</tp:taxon-name-part>
          </tp:taxon-name><tp:taxon-authority>Dunin, 1985</tp:taxon-authority><tp:nomenclature-citation-list><tp:nomenclature-citation><tp:taxon-name>
                <tp:taxon-name-part taxon-name-part-type="genus" reg="Dysdera">Dysdera</tp:taxon-name-part>
                <tp:taxon-name-part taxon-name-part-type="species" reg="concinna">concinna</tp:taxon-name-part>
              </tp:taxon-name><comment>: <xref ref-type="bibr" rid="B21">Pocock 1889</xref>: 112 (misidentified as per <xref ref-type="bibr" rid="B5">Deeleman-Reinhold and Deeleman 1988</xref>: 236).</comment></tp:nomenclature-citation><tp:nomenclature-citation><tp:taxon-name>
                <tp:taxon-name-part taxon-name-part-type="genus" reg="Dysdera">Dysdera</tp:taxon-name-part>
                <tp:taxon-name-part taxon-name-part-type="species" reg="pococki">pococki</tp:taxon-name-part>
              </tp:taxon-name><comment><xref ref-type="bibr" rid="B8">Dunin 1985</xref>: 114, figs 1, 2 (♂).</comment></tp:nomenclature-citation></tp:nomenclature-citation-list></tp:nomenclature><tp:treatment-sec sec-type="comments" id="SECID0E62BG"><title>Comments.</title><p>The Iranian record of this species is doubtful. <xref ref-type="bibr" rid="B8">Dunin (1985)</xref> described <italic><tp:taxon-name><tp:taxon-name-part taxon-name-part-type="genus" reg="Dysdera">D.</tp:taxon-name-part><tp:taxon-name-part taxon-name-part-type="species" reg="pococki">pococki</tp:taxon-name-part></tp:taxon-name></italic> on the basis of a male specimen from Turkmenistan, and the female of the species remains undescribed. Without providing any illustrations, <xref ref-type="bibr" rid="B21">Pocock (1889)</xref> reported a single female specimen from northeastern Iran which he tentatively identified as <italic><tp:taxon-name><tp:taxon-name-part taxon-name-part-type="genus" reg="Dysdera">D.</tp:taxon-name-part><tp:taxon-name-part taxon-name-part-type="species" reg="concinna">concinna</tp:taxon-name-part></tp:taxon-name></italic> L. Koch, 1878; this record was later attributed to <italic><tp:taxon-name><tp:taxon-name-part taxon-name-part-type="genus" reg="Dysdera">D.</tp:taxon-name-part><tp:taxon-name-part taxon-name-part-type="species" reg="pococki">pococki</tp:taxon-name-part></tp:taxon-name></italic> by <xref ref-type="bibr" rid="B5">Deeleman-Reinhold and Deeleman (1988)</xref>, due to their close collection localities and without an examination of the Iranian material. This matter should be revisited once the female of <italic><tp:taxon-name><tp:taxon-name-part taxon-name-part-type="genus" reg="Dysdera">D.</tp:taxon-name-part><tp:taxon-name-part taxon-name-part-type="species" reg="pococki">pococki</tp:taxon-name-part></tp:taxon-name></italic> is described and the specimen reported by Pocock from Iran is studied and illustrated.</p></tp:treatment-sec><tp:treatment-sec sec-type="Records in Iran" id="SECID0E44BG"><title>Records in Iran.</title><p>Razavi Khorasan (<xref ref-type="bibr" rid="B21">Pocock 1889</xref>) (Fig. <xref ref-type="fig" rid="F35">35</xref>).</p></tp:treatment-sec><tp:treatment-sec sec-type="distribution" id="SECID0EL5BG"><title>Distribution.</title><p>Iran, Turkmenistan.</p></tp:treatment-sec><tp:treatment-sec><!--Section generated to contain objects referenced in tp:taxon-treatment.--><fig id="F35" position="float" orientation="portrait"><object-id xmlns:xlink="http://www.w3.org/1999/xlink" content-type="doi" xlink:type="simple">10.3897/zookeys.1146.97517.figure35</object-id><object-id xmlns:xlink="http://www.w3.org/1999/xlink" content-type="arpha" xlink:type="simple">37EBE131-4250-5A0B-8693-6D3A248430B5</object-id><label>Figure 35.</label><caption><p>Distribution records of <italic><tp:taxon-name><tp:taxon-name-part taxon-name-part-type="genus" reg="Dysdera">Dysdera</tp:taxon-name-part></tp:taxon-name></italic> spp. in Iran <bold>1</bold><italic><tp:taxon-name><tp:taxon-name-part taxon-name-part-type="genus" reg="Dysdera">D.</tp:taxon-name-part><tp:taxon-name-part taxon-name-part-type="species" reg="achaemenes">achaemenes</tp:taxon-name-part></tp:taxon-name></italic> sp. nov. <bold>2</bold><italic><tp:taxon-name><tp:taxon-name-part taxon-name-part-type="genus" reg="Dysdera">D.</tp:taxon-name-part><tp:taxon-name-part taxon-name-part-type="species" reg="bakhtiari">bakhtiari</tp:taxon-name-part></tp:taxon-name></italic> sp. nov. <bold>3</bold><italic><tp:taxon-name><tp:taxon-name-part taxon-name-part-type="genus" reg="Dysdera">D.</tp:taxon-name-part><tp:taxon-name-part taxon-name-part-type="species" reg="hormuzensis">hormuzensis</tp:taxon-name-part></tp:taxon-name></italic> sp. nov. <bold>4</bold><italic><tp:taxon-name><tp:taxon-name-part taxon-name-part-type="genus" reg="Dysdera">D.</tp:taxon-name-part><tp:taxon-name-part taxon-name-part-type="species" reg="iranica">iranica</tp:taxon-name-part></tp:taxon-name></italic> sp. nov. <bold>5</bold><italic><tp:taxon-name><tp:taxon-name-part taxon-name-part-type="genus" reg="Dysdera">D.</tp:taxon-name-part><tp:taxon-name-part taxon-name-part-type="species" reg="isfahanica">isfahanica</tp:taxon-name-part></tp:taxon-name></italic> sp. nov. <bold>6</bold><italic><tp:taxon-name><tp:taxon-name-part taxon-name-part-type="genus" reg="Dysdera">D.</tp:taxon-name-part><tp:taxon-name-part taxon-name-part-type="species" reg="mazeruni">mazeruni</tp:taxon-name-part></tp:taxon-name></italic> sp. nov. <bold>7</bold><italic><tp:taxon-name><tp:taxon-name-part taxon-name-part-type="genus" reg="Dysdera">D.</tp:taxon-name-part><tp:taxon-name-part taxon-name-part-type="species" reg="persica">persica</tp:taxon-name-part></tp:taxon-name></italic> sp. nov. <bold>8</bold><italic><tp:taxon-name><tp:taxon-name-part taxon-name-part-type="genus" reg="Dysdera">D.</tp:taxon-name-part><tp:taxon-name-part taxon-name-part-type="species" reg="pococki">pococki</tp:taxon-name-part></tp:taxon-name></italic><bold>9</bold><italic><tp:taxon-name><tp:taxon-name-part taxon-name-part-type="genus" reg="Dysdera">D.</tp:taxon-name-part><tp:taxon-name-part taxon-name-part-type="species" reg="sagartia">sagartia</tp:taxon-name-part></tp:taxon-name></italic> sp. nov. and <italic><tp:taxon-name><tp:taxon-name-part taxon-name-part-type="genus" reg="Dysdera">D.</tp:taxon-name-part><tp:taxon-name-part taxon-name-part-type="species" reg="medes">medes</tp:taxon-name-part></tp:taxon-name></italic> sp. nov. <bold>10</bold><italic><tp:taxon-name><tp:taxon-name-part taxon-name-part-type="genus" reg="Dysdera">D.</tp:taxon-name-part><tp:taxon-name-part taxon-name-part-type="species" reg="verkana">verkana</tp:taxon-name-part></tp:taxon-name></italic> sp. nov. <bold>11</bold><italic><tp:taxon-name><tp:taxon-name-part taxon-name-part-type="genus" reg="Dysdera">D.</tp:taxon-name-part><tp:taxon-name-part taxon-name-part-type="species" reg="xerxesi">xerxesi</tp:taxon-name-part></tp:taxon-name></italic> sp. nov. <bold>12</bold><italic><tp:taxon-name><tp:taxon-name-part taxon-name-part-type="genus" reg="Dysdera">D.</tp:taxon-name-part><tp:taxon-name-part taxon-name-part-type="species" reg="damavandica">damavandica</tp:taxon-name-part></tp:taxon-name></italic> sp. nov. <bold>13</bold><italic><tp:taxon-name><tp:taxon-name-part taxon-name-part-type="genus" reg="Dysdera">D.</tp:taxon-name-part><tp:taxon-name-part taxon-name-part-type="species" reg="tapuria">tapuria</tp:taxon-name-part></tp:taxon-name></italic> sp. nov. <bold>14</bold><italic><tp:taxon-name><tp:taxon-name-part taxon-name-part-type="genus" reg="Dysdera">D.</tp:taxon-name-part><tp:taxon-name-part taxon-name-part-type="species" reg="genoensis">genoensis</tp:taxon-name-part></tp:taxon-name></italic> sp. nov.</p></caption><graphic xmlns:xlink="http://www.w3.org/1999/xlink" xlink:href="zookeys-1146-043_article-97517__-g035.jpg" position="float" orientation="portrait" xlink:type="simple" id="oo_806646.jpg"><uri content-type="original_file" xlink:type="simple">https://binary.pensoft.net/fig/806646</uri></graphic></fig></tp:treatment-sec><ref-list><ref id="B21"><mixed-citation xmlns:xlink="http://www.w3.org/1999/xlink" xlink:type="simple"><person-group><name name-style="western"><surname>Pocock</surname><given-names>RI</given-names></name></person-group> (<year>1889</year>) <article-title><tp:taxon-name><tp:taxon-name-part taxon-name-part-type="class">Arachnida</tp:taxon-name-part></tp:taxon-name>, <tp:taxon-name><tp:taxon-name-part taxon-name-part-type="class">Chilopoda</tp:taxon-name-part></tp:taxon-name> and <tp:taxon-name><tp:taxon-name-part taxon-name-part-type="subphylum">Crustacea</tp:taxon-name-part></tp:taxon-name>.</article-title> In: <person-group><name name-style="western"><surname>Aitchison</surname><given-names>JET</given-names></name></person-group> (<role>Ed.</role>) <issue-title>The Zoology of the Afghan Delimitation Commission.</issue-title><source>Transactions of the Linnean Society of London (Zoology, 2) 5(3)</source>, <fpage>110</fpage>–<lpage>121</lpage>. [pl. 13] <ext-link xlink:href="10.1111/j.1096-3642.1889.tb00159.x" ext-link-type="doi" xlink:type="simple">https://doi.org/10.1111/j.1096-3642.1889.tb00159.x</ext-link></mixed-citation></ref><ref id="B5"><mixed-citation xmlns:xlink="http://www.w3.org/1999/xlink" xlink:type="simple"><person-group><name name-style="western"><surname>Deeleman-Reinhold</surname><given-names>CL</given-names></name><name name-style="western"><surname>Deeleman</surname><given-names>PR</given-names></name></person-group> (<year>1988</year>) <article-title>Revision des <tp:taxon-name><tp:taxon-name-part taxon-name-part-type="family">Dysderinae</tp:taxon-name-part></tp:taxon-name> (<tp:taxon-name><tp:taxon-name-part taxon-name-part-type="order">Araneae</tp:taxon-name-part></tp:taxon-name>, <tp:taxon-name><tp:taxon-name-part taxon-name-part-type="family">Dysderidae</tp:taxon-name-part></tp:taxon-name>), les espèces mediterranéennes occidentales exceptées.</article-title><source>Tijdschrift voor Entomologie</source><volume>131</volume>: <fpage>141</fpage>–<lpage>269</lpage>.</mixed-citation></ref><ref id="B8"><mixed-citation xmlns:xlink="http://www.w3.org/1999/xlink" xlink:type="simple"><person-group><name name-style="western"><surname>Dunin</surname><given-names>PM</given-names></name></person-group> (<year>1985</year>) <article-title>The spider family <tp:taxon-name><tp:taxon-name-part taxon-name-part-type="family">Dysderidae</tp:taxon-name-part></tp:taxon-name> (<tp:taxon-name><tp:taxon-name-part taxon-name-part-type="order">Aranei</tp:taxon-name-part></tp:taxon-name>, <tp:taxon-name><tp:taxon-name-part taxon-name-part-type="infraorder">Haplogynae</tp:taxon-name-part></tp:taxon-name>) in the Soviet Central Asia.</article-title><source>Zoologicheskiĭ Zhurnal</source><volume>139</volume>: <fpage>114</fpage>–<lpage>120</lpage>.</mixed-citation></ref></ref-list></tp:taxon-treatment>
