# Supplementary material for: ﻿A survey of the spider genus Dysdera Latreille, 1804 (Araneae, Dysderidae) in Iran, with fourteen new species and notes on two fossil genera
Source: Zookeys. 2023 Feb 7;1146:43–86. doi: 10.3897/zookeys.1146.97517 (PMC10207465; doi:10.3897/zookeys.1146.97517)
Supplement: XML Treatment for Dysdera damavandica [file zookeys.1146.97517-treatment15.xml]

<!DOCTYPE tp:taxon-treatment
  PUBLIC "-//TaxonX//DTD Taxonomic Treatment Publishing DTD v0 20100105//EN" "tax-treatment-NSO.dtd">
<tp:taxon-treatment xmlns:tp="http://www.plazi.org/taxpub"><tp:treatment-meta><kwd-group><label>Taxon classification</label><kwd>
              <named-content content-type="kingdom">Animalia</named-content>
            </kwd><kwd>
              <named-content content-type="order">Araneae</named-content>
            </kwd><kwd>
              <named-content content-type="family">Dysderidae</named-content>
            </kwd></kwd-group><mixed-citation publication-type="journal"><person-group><name><surname>Zamani</surname><given-names>Alireza</given-names></name><name><surname>Marusik</surname><given-names>Yuri M.</given-names></name><name><surname>Szűts</surname><given-names>Tamás</given-names></name></person-group><article-title>﻿A survey of the spider genus <italic><tp:taxon-name><tp:taxon-name-part taxon-name-part-type="genus" reg="Dysdera">Dysdera</tp:taxon-name-part></tp:taxon-name></italic> Latreille, 1804 (<tp:taxon-name><tp:taxon-name-part taxon-name-part-type="order">Araneae</tp:taxon-name-part></tp:taxon-name>, <tp:taxon-name><tp:taxon-name-part taxon-name-part-type="family">Dysderidae</tp:taxon-name-part></tp:taxon-name>) in Iran, with fourteen new species and notes on two fossil genera</article-title><source>Zookeys</source><day>07</day><month>02</month><year>2023</year><volume>1146</volume><fpage>43</fpage><lpage>86</lpage><pub-id pub-id-type="doi">10.3897/zookeys.1146.97517</pub-id></mixed-citation></tp:treatment-meta><tp:nomenclature><label>﻿</label><tp:taxon-name>
            <object-id xmlns:xlink="http://www.w3.org/1999/xlink" content-type="arpha" xlink:type="simple">45DFBDC3-F666-5D64-AAF6-CC8B4DE06615</object-id>
            <tp:taxon-name-part taxon-name-part-type="genus" reg="Dysdera">Dysdera</tp:taxon-name-part>
            <tp:taxon-name-part taxon-name-part-type="species" reg="damavandica">damavandica</tp:taxon-name-part>
            <object-id xmlns:xlink="http://www.w3.org/1999/xlink" content-type="zoobank" xlink:type="simple">https://zoobank.org/4A417CC6-E9AD-4FA8-B3AD-750B3BB3184B</object-id>
          </tp:taxon-name><tp:taxon-status xmlns:xlink="http://www.w3.org/1999/xlink" xlink:type="simple">sp. nov.</tp:taxon-status><xref ref-type="fig" rid="F25">Figs 25A–C</xref><xref ref-type="fig" rid="F26">, 26A–D</xref></tp:nomenclature><tp:treatment-sec sec-type="type material" id="SECID0EE3AI"><title>Type material.</title><p><bold><italic>Holotype</italic></bold> ♂ (<named-content xmlns:xlink="http://www.w3.org/1999/xlink" content-type="dwc:institutional_code" xlink:title="Zoological Museum of the University of Turku, Finland" xlink:href="http://grbio.org/institution/university-turku" xlink:type="simple">ZMUT</named-content>), Iran: Mazandaran Province: Polur, surroundings of Mount Damavand, <named-content xmlns:xlink="http://www.w3.org/1999/xlink" content-type="dwc:verbatimCoordinates" xlink:type="simple"><named-content content-type="geo-json" specific-use="{&#34;type&#34;:&#34;Point&#34;,&#34;coordinates&#34;:[52.050000,35.833333]}" id="NCID0EX3AI" xlink:type="simple">35°50'N, 52°03'E</named-content></named-content>, 10.2015 (A. Zamani).</p></tp:treatment-sec><tp:treatment-sec sec-type="etymology" id="SECID0E33AI"><title>Etymology.</title><p>The specific epithet is an adjective, referring to the type locality of the species.</p></tp:treatment-sec><tp:treatment-sec sec-type="diagnosis" id="SECID0EB4AI"><title>Diagnosis.</title><p>The male of the new species is most similar to that of <italic><tp:taxon-name><tp:taxon-name-part taxon-name-part-type="genus" reg="Dysdera">D.</tp:taxon-name-part><tp:taxon-name-part taxon-name-part-type="species" reg="concinna">concinna</tp:taxon-name-part></tp:taxon-name></italic> L. Koch, 1878 from Azerbaijan, but differs by longer bulb (i.e., bulb length/tegulum width =3.1, vs. 2.7), relatively shorter median crest, and longer stylus (cf. Fig. <xref ref-type="fig" rid="F26">26A</xref> and <xref ref-type="bibr" rid="B7">Dunin 1982</xref>: fig. B). <italic><tp:taxon-name><tp:taxon-name-part taxon-name-part-type="genus" reg="Dysdera">Dysdera</tp:taxon-name-part><tp:taxon-name-part taxon-name-part-type="species" reg="damavandica">damavandica</tp:taxon-name-part></tp:taxon-name></italic> sp. nov. is also similar to <italic><tp:taxon-name><tp:taxon-name-part taxon-name-part-type="genus" reg="Dysdera">D.</tp:taxon-name-part><tp:taxon-name-part taxon-name-part-type="species" reg="tapuria">tapuria</tp:taxon-name-part></tp:taxon-name></italic> sp. nov. but differs by the median crest higher than wide (vs. wider than high), relatively longer stylus (cf. Fig. <xref ref-type="fig" rid="F26">26A</xref> and Fig. <xref ref-type="fig" rid="F30">30A</xref>) and posterior apophysis located at distal half of the bulb (vs. located at mid-part).</p></tp:treatment-sec><tp:treatment-sec sec-type="description" id="SECID0EY5AI"><title>Description.</title><p><bold>Male.</bold> Habitus as in Fig. <xref ref-type="fig" rid="F25">25A–C</xref>. Total length 10.40. Carapace 5.53 long, 4.12 wide. Eye diameters: <abbrev xmlns:xlink="http://www.w3.org/1999/xlink" xlink:title="anterior median eye" id="ABBRID0EE6AI" xlink:type="simple">AME</abbrev> 0.18, <abbrev xmlns:xlink="http://www.w3.org/1999/xlink" xlink:title="posterior median eye" id="ABBRID0EI6AI" xlink:type="simple">PME</abbrev> 0.19, <abbrev xmlns:xlink="http://www.w3.org/1999/xlink" xlink:title="posterior lateral eye" id="ABBRID0EM6AI" xlink:type="simple">PLE</abbrev> 0.23. Carapace, sternum, chelicerae, labium, and maxillae reddish brown. Legs dark orange. Abdomen greyish, without any pattern. Spinnerets uniformly greyish. Measurements of legs: I: 15.64 (4.51, 2.54, 4.12, 3.56, 0.91), II: 15.12 (4.16, 2.67, 3.73, 3.69, 0.87), III: 10.91 (3.21, 1.73, 2.22, 3.01, 0.74), IV: 13.75 (3.82, 2.02, 3.13, 3.94, 0.84). Spination: I: <abbrev xmlns:xlink="http://www.w3.org/1999/xlink" xlink:title="femur" id="ABBRID0EQ6AI" xlink:type="simple">Fe</abbrev>: 2pl. II: <abbrev xmlns:xlink="http://www.w3.org/1999/xlink" xlink:title="femur" id="ABBRID0EU6AI" xlink:type="simple">Fe</abbrev>: 2pl. III: <abbrev xmlns:xlink="http://www.w3.org/1999/xlink" xlink:title="femur" id="ABBRID0EY6AI" xlink:type="simple">Fe</abbrev>: 1pl; <abbrev xmlns:xlink="http://www.w3.org/1999/xlink" xlink:title="tibia" id="ABBRID0E36AI" xlink:type="simple">Ti</abbrev>: 4pl, 2rl, 5v; <abbrev xmlns:xlink="http://www.w3.org/1999/xlink" xlink:title="metatarsus" id="ABBRID0EAABI" xlink:type="simple">Mt</abbrev>: 3pl, 2rl, 3v. IV: <abbrev xmlns:xlink="http://www.w3.org/1999/xlink" xlink:title="femur" id="ABBRID0EEABI" xlink:type="simple">Fe</abbrev>: 7d; <abbrev xmlns:xlink="http://www.w3.org/1999/xlink" xlink:title="tibia" id="ABBRID0EIABI" xlink:type="simple">Ti</abbrev>: 2pl, 3rl, 5v; <abbrev xmlns:xlink="http://www.w3.org/1999/xlink" xlink:title="metatarsus" id="ABBRID0EMABI" xlink:type="simple">Mt</abbrev>: 4pl, 3rl, 5v.</p><fig id="F25" position="float" orientation="portrait"><object-id xmlns:xlink="http://www.w3.org/1999/xlink" content-type="doi" xlink:type="simple">10.3897/zookeys.1146.97517.figure25</object-id><object-id xmlns:xlink="http://www.w3.org/1999/xlink" content-type="arpha" xlink:type="simple">78E94C47-D83C-59A6-97E3-EBCA336F4083</object-id><label>Figure 25.</label><caption><p>Male of <italic><tp:taxon-name><tp:taxon-name-part taxon-name-part-type="genus" reg="Dysdera">Dysdera</tp:taxon-name-part><tp:taxon-name-part taxon-name-part-type="species" reg="damavandica">damavandica</tp:taxon-name-part></tp:taxon-name></italic> sp. nov., habitus <bold>A</bold> dorsal view <bold>B</bold> ventral view <bold>C</bold> lateral view. Scale bars: 1.0 mm.</p></caption><graphic xmlns:xlink="http://www.w3.org/1999/xlink" xlink:href="zookeys-1146-043_article-97517__-g025.jpg" position="float" orientation="portrait" xlink:type="simple" id="oo_806636.jpg"><uri content-type="original_file" xlink:type="simple">https://binary.pensoft.net/fig/806636</uri></graphic></fig><p>Palp as in Fig. <xref ref-type="fig" rid="F26">26A–D</xref>; bulb ca. 3.1× longer than wide; tegulum bell-shaped, almost as long as wide; psembolus 2.77× longer than tegulum; median crest (<italic>Mc</italic>) triangular, ca. 6.65× shorter than length of psembolus, higher than wide; posterior apophysis (<italic>Ap</italic>) rounded; incision between tegulum and psembolus present; retrolateral crest almost straight; stylus (<italic>St</italic>) straight, longer than median crest.</p><fig id="F26" position="float" orientation="portrait"><object-id xmlns:xlink="http://www.w3.org/1999/xlink" content-type="doi" xlink:type="simple">10.3897/zookeys.1146.97517.figure26</object-id><object-id xmlns:xlink="http://www.w3.org/1999/xlink" content-type="arpha" xlink:type="simple">F79FBE50-F417-5A2C-A444-84BA32D710D1</object-id><label>Figure 26.</label><caption><p>Male of <italic><tp:taxon-name><tp:taxon-name-part taxon-name-part-type="genus" reg="Dysdera">Dysdera</tp:taxon-name-part><tp:taxon-name-part taxon-name-part-type="species" reg="damavandica">damavandica</tp:taxon-name-part></tp:taxon-name></italic> sp. nov., bulb <bold>A</bold> retrolateral view <bold>B</bold> prolateral view <bold>C</bold> anterior view <bold>D</bold> posterior view. Scale bars: 0.25 mm. Abbreviations: <italic>Ap</italic> – posterior apophysis, <italic>Mc</italic> – median crest, <italic>Rc</italic> – retrolateral crest, <italic>St</italic> – stylus.</p></caption><graphic xmlns:xlink="http://www.w3.org/1999/xlink" xlink:href="zookeys-1146-043_article-97517__-g026.jpg" position="float" orientation="portrait" xlink:type="simple" id="oo_806637.jpg"><uri content-type="original_file" xlink:type="simple">https://binary.pensoft.net/fig/806637</uri></graphic></fig><p><bold>Female.</bold> Unknown.</p></tp:treatment-sec><tp:treatment-sec sec-type="distribution" id="SECID0EVDBI"><title>Distribution.</title><p>Known only from the type locality in Mazandaran Province, northern Iran (Fig. <xref ref-type="fig" rid="F35">35</xref>).</p></tp:treatment-sec><tp:treatment-sec><!--Section generated to contain objects referenced in tp:taxon-treatment.--><fig id="F30" position="float" orientation="portrait"><object-id xmlns:xlink="http://www.w3.org/1999/xlink" content-type="doi" xlink:type="simple">10.3897/zookeys.1146.97517.figure30</object-id><object-id xmlns:xlink="http://www.w3.org/1999/xlink" content-type="arpha" xlink:type="simple">E923C6BB-69C2-562D-A3C3-6F005E84829D</object-id><label>Figure 30.</label><caption><p>Male of <italic><tp:taxon-name><tp:taxon-name-part taxon-name-part-type="genus" reg="Dysdera">Dysdera</tp:taxon-name-part><tp:taxon-name-part taxon-name-part-type="species" reg="tapuria">tapuria</tp:taxon-name-part></tp:taxon-name></italic> sp. nov., bulb <bold>A</bold> retrolateral view <bold>B</bold> prolateral view <bold>C</bold> anterior view <bold>D</bold> posterior view. Scale bars: 0.25 mm.</p></caption><graphic xmlns:xlink="http://www.w3.org/1999/xlink" xlink:href="zookeys-1146-043_article-97517__-g030.jpg" position="float" orientation="portrait" xlink:type="simple" id="oo_806641.jpg"><uri content-type="original_file" xlink:type="simple">https://binary.pensoft.net/fig/806641</uri></graphic></fig><fig id="F35" position="float" orientation="portrait"><object-id xmlns:xlink="http://www.w3.org/1999/xlink" content-type="doi" xlink:type="simple">10.3897/zookeys.1146.97517.figure35</object-id><object-id xmlns:xlink="http://www.w3.org/1999/xlink" content-type="arpha" xlink:type="simple">37EBE131-4250-5A0B-8693-6D3A248430B5</object-id><label>Figure 35.</label><caption><p>Distribution records of <italic><tp:taxon-name><tp:taxon-name-part taxon-name-part-type="genus" reg="Dysdera">Dysdera</tp:taxon-name-part></tp:taxon-name></italic> spp. in Iran <bold>1</bold><italic><tp:taxon-name><tp:taxon-name-part taxon-name-part-type="genus" reg="Dysdera">D.</tp:taxon-name-part><tp:taxon-name-part taxon-name-part-type="species" reg="achaemenes">achaemenes</tp:taxon-name-part></tp:taxon-name></italic> sp. nov. <bold>2</bold><italic><tp:taxon-name><tp:taxon-name-part taxon-name-part-type="genus" reg="Dysdera">D.</tp:taxon-name-part><tp:taxon-name-part taxon-name-part-type="species" reg="bakhtiari">bakhtiari</tp:taxon-name-part></tp:taxon-name></italic> sp. nov. <bold>3</bold><italic><tp:taxon-name><tp:taxon-name-part taxon-name-part-type="genus" reg="Dysdera">D.</tp:taxon-name-part><tp:taxon-name-part taxon-name-part-type="species" reg="hormuzensis">hormuzensis</tp:taxon-name-part></tp:taxon-name></italic> sp. nov. <bold>4</bold><italic><tp:taxon-name><tp:taxon-name-part taxon-name-part-type="genus" reg="Dysdera">D.</tp:taxon-name-part><tp:taxon-name-part taxon-name-part-type="species" reg="iranica">iranica</tp:taxon-name-part></tp:taxon-name></italic> sp. nov. <bold>5</bold><italic><tp:taxon-name><tp:taxon-name-part taxon-name-part-type="genus" reg="Dysdera">D.</tp:taxon-name-part><tp:taxon-name-part taxon-name-part-type="species" reg="isfahanica">isfahanica</tp:taxon-name-part></tp:taxon-name></italic> sp. nov. <bold>6</bold><italic><tp:taxon-name><tp:taxon-name-part taxon-name-part-type="genus" reg="Dysdera">D.</tp:taxon-name-part><tp:taxon-name-part taxon-name-part-type="species" reg="mazeruni">mazeruni</tp:taxon-name-part></tp:taxon-name></italic> sp. nov. <bold>7</bold><italic><tp:taxon-name><tp:taxon-name-part taxon-name-part-type="genus" reg="Dysdera">D.</tp:taxon-name-part><tp:taxon-name-part taxon-name-part-type="species" reg="persica">persica</tp:taxon-name-part></tp:taxon-name></italic> sp. nov. <bold>8</bold><italic><tp:taxon-name><tp:taxon-name-part taxon-name-part-type="genus" reg="Dysdera">D.</tp:taxon-name-part><tp:taxon-name-part taxon-name-part-type="species" reg="pococki">pococki</tp:taxon-name-part></tp:taxon-name></italic><bold>9</bold><italic><tp:taxon-name><tp:taxon-name-part taxon-name-part-type="genus" reg="Dysdera">D.</tp:taxon-name-part><tp:taxon-name-part taxon-name-part-type="species" reg="sagartia">sagartia</tp:taxon-name-part></tp:taxon-name></italic> sp. nov. and <italic><tp:taxon-name><tp:taxon-name-part taxon-name-part-type="genus" reg="Dysdera">D.</tp:taxon-name-part><tp:taxon-name-part taxon-name-part-type="species" reg="medes">medes</tp:taxon-name-part></tp:taxon-name></italic> sp. nov. <bold>10</bold><italic><tp:taxon-name><tp:taxon-name-part taxon-name-part-type="genus" reg="Dysdera">D.</tp:taxon-name-part><tp:taxon-name-part taxon-name-part-type="species" reg="verkana">verkana</tp:taxon-name-part></tp:taxon-name></italic> sp. nov. <bold>11</bold><italic><tp:taxon-name><tp:taxon-name-part taxon-name-part-type="genus" reg="Dysdera">D.</tp:taxon-name-part><tp:taxon-name-part taxon-name-part-type="species" reg="xerxesi">xerxesi</tp:taxon-name-part></tp:taxon-name></italic> sp. nov. <bold>12</bold><italic><tp:taxon-name><tp:taxon-name-part taxon-name-part-type="genus" reg="Dysdera">D.</tp:taxon-name-part><tp:taxon-name-part taxon-name-part-type="species" reg="damavandica">damavandica</tp:taxon-name-part></tp:taxon-name></italic> sp. nov. <bold>13</bold><italic><tp:taxon-name><tp:taxon-name-part taxon-name-part-type="genus" reg="Dysdera">D.</tp:taxon-name-part><tp:taxon-name-part taxon-name-part-type="species" reg="tapuria">tapuria</tp:taxon-name-part></tp:taxon-name></italic> sp. nov. <bold>14</bold><italic><tp:taxon-name><tp:taxon-name-part taxon-name-part-type="genus" reg="Dysdera">D.</tp:taxon-name-part><tp:taxon-name-part taxon-name-part-type="species" reg="genoensis">genoensis</tp:taxon-name-part></tp:taxon-name></italic> sp. nov.</p></caption><graphic xmlns:xlink="http://www.w3.org/1999/xlink" xlink:href="zookeys-1146-043_article-97517__-g035.jpg" position="float" orientation="portrait" xlink:type="simple" id="oo_806646.jpg"><uri content-type="original_file" xlink:type="simple">https://binary.pensoft.net/fig/806646</uri></graphic></fig></tp:treatment-sec><ref-list><ref id="B7"><mixed-citation xmlns:xlink="http://www.w3.org/1999/xlink" xlink:type="simple"><person-group><name name-style="western"><surname>Dunin</surname><given-names>PM</given-names></name></person-group> (<year>1982</year>) <article-title>New data on <italic><tp:taxon-name><tp:taxon-name-part taxon-name-part-type="genus">Dysdera</tp:taxon-name-part><tp:taxon-name-part taxon-name-part-type="species">concinna</tp:taxon-name-part></tp:taxon-name></italic> L. Koch (<tp:taxon-name><tp:taxon-name-part taxon-name-part-type="order">Aranei</tp:taxon-name-part></tp:taxon-name>, <tp:taxon-name><tp:taxon-name-part taxon-name-part-type="family">Dysderidae</tp:taxon-name-part></tp:taxon-name>).</article-title><source>Zoologicheskiĭ Zhurnal</source><volume>61</volume>: <fpage>605</fpage>–<lpage>607</lpage>. [in Russian]</mixed-citation></ref></ref-list></tp:taxon-treatment>
