# Supplementary material for: ﻿A survey of the spider genus Dysdera Latreille, 1804 (Araneae, Dysderidae) in Iran, with fourteen new species and notes on two fossil genera
Source: Zookeys. 2023 Feb 7;1146:43–86. doi: 10.3897/zookeys.1146.97517 (PMC10207465; doi:10.3897/zookeys.1146.97517)
Supplement: XML Treatment for Dysdera tapuria [file zookeys.1146.97517-treatment17.xml]

<!DOCTYPE tp:taxon-treatment
  PUBLIC "-//TaxonX//DTD Taxonomic Treatment Publishing DTD v0 20100105//EN" "tax-treatment-NSO.dtd">
<tp:taxon-treatment xmlns:tp="http://www.plazi.org/taxpub"><tp:treatment-meta><kwd-group><label>Taxon classification</label><kwd>
              <named-content content-type="kingdom">Animalia</named-content>
            </kwd><kwd>
              <named-content content-type="order">Araneae</named-content>
            </kwd><kwd>
              <named-content content-type="family">Dysderidae</named-content>
            </kwd></kwd-group><mixed-citation publication-type="journal"><person-group><name><surname>Zamani</surname><given-names>Alireza</given-names></name><name><surname>Marusik</surname><given-names>Yuri M.</given-names></name><name><surname>Szűts</surname><given-names>Tamás</given-names></name></person-group><article-title>﻿A survey of the spider genus <italic><tp:taxon-name><tp:taxon-name-part taxon-name-part-type="genus" reg="Dysdera">Dysdera</tp:taxon-name-part></tp:taxon-name></italic> Latreille, 1804 (<tp:taxon-name><tp:taxon-name-part taxon-name-part-type="order">Araneae</tp:taxon-name-part></tp:taxon-name>, <tp:taxon-name><tp:taxon-name-part taxon-name-part-type="family">Dysderidae</tp:taxon-name-part></tp:taxon-name>) in Iran, with fourteen new species and notes on two fossil genera</article-title><source>Zookeys</source><day>07</day><month>02</month><year>2023</year><volume>1146</volume><fpage>43</fpage><lpage>86</lpage><pub-id pub-id-type="doi">10.3897/zookeys.1146.97517</pub-id></mixed-citation></tp:treatment-meta><tp:nomenclature><label>﻿</label><tp:taxon-name>
            <object-id xmlns:xlink="http://www.w3.org/1999/xlink" content-type="arpha" xlink:type="simple">5C365310-7DE7-552F-8263-3A0D44AC1FB2</object-id>
            <tp:taxon-name-part taxon-name-part-type="genus" reg="Dysdera">Dysdera</tp:taxon-name-part>
            <tp:taxon-name-part taxon-name-part-type="species" reg="tapuria">tapuria</tp:taxon-name-part>
            <object-id xmlns:xlink="http://www.w3.org/1999/xlink" content-type="zoobank" xlink:type="simple">https://zoobank.org/67653B32-6B9D-494E-8921-C4D8CEDBE70B</object-id>
          </tp:taxon-name><tp:taxon-status xmlns:xlink="http://www.w3.org/1999/xlink" xlink:type="simple">sp. nov.</tp:taxon-status><xref ref-type="fig" rid="F29">Figs 29A–F</xref><xref ref-type="fig" rid="F30">, 30A–D</xref><xref ref-type="fig" rid="F31">, 31A–D</xref></tp:nomenclature><tp:treatment-sec sec-type="type material" id="SECID0EENBI"><title>Type material.</title><p><bold><italic>Holotype</italic></bold> ♂ (<named-content xmlns:xlink="http://www.w3.org/1999/xlink" content-type="dwc:institutional_code" xlink:title="Manchester Museum of the University of Manchester, United Kingdom" xlink:href="http://grbio.org/institution/museum-manchester-university" xlink:type="simple">MMUE</named-content>), Iran: Mazandaran Province: Tooban, Khorram-Abad, <named-content xmlns:xlink="http://www.w3.org/1999/xlink" content-type="dwc:verbatimCoordinates" xlink:type="simple"><named-content content-type="geo-json" specific-use="{&#34;type&#34;:&#34;Point&#34;,&#34;coordinates&#34;:[50.800000,36.716667]}" id="NCID0EXNBI" xlink:type="simple">36°43'N, 50°48'E</named-content></named-content>, 8–10.06.2000 (Y.M. Marusik). <bold><italic>Paratypes</italic></bold>: 1♀ (<named-content xmlns:xlink="http://www.w3.org/1999/xlink" content-type="dwc:institutional_code" xlink:title="Manchester Museum of the University of Manchester, United Kingdom" xlink:href="http://grbio.org/institution/museum-manchester-university" xlink:type="simple">MMUE</named-content>), same data as the holotype; 1♂ (<named-content xmlns:xlink="http://www.w3.org/1999/xlink" content-type="dwc:institutional_code" xlink:title="Muséum d’histoire naturelle, Genève, Switzerland" xlink:href="http://grbio.org/institution/museum-dhistoire-naturelle-6" xlink:type="simple">MHNG</named-content>), Chorteh, <named-content xmlns:xlink="http://www.w3.org/1999/xlink" content-type="dwc:verbatimCoordinates" xlink:type="simple"><named-content content-type="geo-json" specific-use="{&#34;type&#34;:&#34;Point&#34;,&#34;coordinates&#34;:[50.633333,36.816667]}" id="NCID0EMOBI" xlink:type="simple">36°49'N, 50°38'E</named-content></named-content>, 1300 m, 5.08.1974 (A. Senglet); 1♂ (<named-content xmlns:xlink="http://www.w3.org/1999/xlink" content-type="dwc:institutional_code" xlink:title="Muséum d’histoire naturelle, Genève, Switzerland" xlink:href="http://grbio.org/institution/museum-dhistoire-naturelle-6" xlink:type="simple">MHNG</named-content>), Chorteh, <named-content xmlns:xlink="http://www.w3.org/1999/xlink" content-type="dwc:verbatimCoordinates" xlink:type="simple"><named-content content-type="geo-json" specific-use="{&#34;type&#34;:&#34;Point&#34;,&#34;coordinates&#34;:[50.633333,36.816667]}" id="NCID0EZOBI" xlink:type="simple">36°49'N, 50°38'E</named-content></named-content>, 1300 m, 8.07.1973 (A. Senglet).</p></tp:treatment-sec><tp:treatment-sec sec-type="etymology" id="SECID0E5OBI"><title>Etymology.</title><p>The specific epithet is a noun in apposition, referring to the term applied to a mountainous region located in the Caspian coast of northern Iran.</p></tp:treatment-sec><tp:treatment-sec sec-type="diagnosis" id="SECID0EDPBI"><title>Diagnosis.</title><p>The male of the new species is most similar to that of <italic><tp:taxon-name><tp:taxon-name-part taxon-name-part-type="genus" reg="Dysdera">D.</tp:taxon-name-part><tp:taxon-name-part taxon-name-part-type="species" reg="concinna">concinna</tp:taxon-name-part></tp:taxon-name></italic>, but differs by longer bulb (i.e., bulb length/tegulum width = 3.1, vs. 2.7), median crest wider than high (vs. higher than wide), and shorter stylus (cf. Fig. <xref ref-type="fig" rid="F30">30B</xref> and <xref ref-type="bibr" rid="B7">Dunin 1982</xref>: fig. B). The male of <italic><tp:taxon-name><tp:taxon-name-part taxon-name-part-type="genus" reg="Dysdera">D.</tp:taxon-name-part><tp:taxon-name-part taxon-name-part-type="species" reg="tapuria">tapuria</tp:taxon-name-part></tp:taxon-name></italic> sp. nov. is also similar to that of <italic><tp:taxon-name><tp:taxon-name-part taxon-name-part-type="genus" reg="Dysdera">D.</tp:taxon-name-part><tp:taxon-name-part taxon-name-part-type="species" reg="damavandica">damavandica</tp:taxon-name-part></tp:taxon-name></italic> sp. nov., but differs by the median crest wider than high (vs. higher than wide) and relatively shorter stylus (cf. Fig. <xref ref-type="fig" rid="F30">30A</xref> and Fig. <xref ref-type="fig" rid="F26">26A</xref>). The female of this species differs from those of its congeners occurring in the region by the very wide lateral edges of the receptacle (i.e., approximately half of the receptacle’s width, vs. less than half).</p></tp:treatment-sec><tp:treatment-sec sec-type="description" id="SECID0E1QBI"><title>Description.</title><p><bold>Male (Holotype).</bold> Habitus as in Fig. <xref ref-type="fig" rid="F29">29A–C</xref>. Total length 9.55. Carapace 3.76 long, 2.86 wide. Eye diameters: <abbrev xmlns:xlink="http://www.w3.org/1999/xlink" xlink:title="anterior median eye" id="ABBRID0EGRBI" xlink:type="simple">AME</abbrev> 0.14, <abbrev xmlns:xlink="http://www.w3.org/1999/xlink" xlink:title="posterior median eye" id="ABBRID0EKRBI" xlink:type="simple">PME</abbrev> 0.13, <abbrev xmlns:xlink="http://www.w3.org/1999/xlink" xlink:title="posterior lateral eye" id="ABBRID0EORBI" xlink:type="simple">PLE</abbrev> 0.13. Carapace, sternum, chelicerae, labium, and maxillae reddish brown. Legs orange. Abdomen cream-coloured, without any pattern. Spinnerets uniformly dark yellowish. Measurements of legs: I: 14.04 (4.16, 2.14, 3.65, 3.24, 0.85), II: 12.72 (3.79, 2.08, 3.00, 3.11, 0.74), III: 10.01 (2.93, 1.44, 2.14, 2.77, 0.73), IV: 11.90 (3.72, 1.48, 2.73, 3.19, 0.78). Spination: I: <abbrev xmlns:xlink="http://www.w3.org/1999/xlink" xlink:title="femur" id="ABBRID0ESRBI" xlink:type="simple">Fe</abbrev>: 2pl. II: <abbrev xmlns:xlink="http://www.w3.org/1999/xlink" xlink:title="femur" id="ABBRID0EWRBI" xlink:type="simple">Fe</abbrev>: 1pl. III: <abbrev xmlns:xlink="http://www.w3.org/1999/xlink" xlink:title="tibia" id="ABBRID0E1RBI" xlink:type="simple">Ti</abbrev>: 5pl, 3rl, 1v; <abbrev xmlns:xlink="http://www.w3.org/1999/xlink" xlink:title="metatarsus" id="ABBRID0E5RBI" xlink:type="simple">Mt</abbrev>: 5pl, 2rl, 3v. IV: <abbrev xmlns:xlink="http://www.w3.org/1999/xlink" xlink:title="femur" id="ABBRID0ECSBI" xlink:type="simple">Fe</abbrev>: 8d, 1rl; <abbrev xmlns:xlink="http://www.w3.org/1999/xlink" xlink:title="patella" id="ABBRID0EGSBI" xlink:type="simple">Pa</abbrev>: 1pl; <abbrev xmlns:xlink="http://www.w3.org/1999/xlink" xlink:title="tibia" id="ABBRID0EKSBI" xlink:type="simple">Ti</abbrev>: 5pl, 3rl, 6v; <abbrev xmlns:xlink="http://www.w3.org/1999/xlink" xlink:title="metatarsus" id="ABBRID0EOSBI" xlink:type="simple">Mt</abbrev>: 6pl, 2rl, 5v.</p><fig id="F29" position="float" orientation="portrait"><object-id xmlns:xlink="http://www.w3.org/1999/xlink" content-type="doi" xlink:type="simple">10.3897/zookeys.1146.97517.figure29</object-id><object-id xmlns:xlink="http://www.w3.org/1999/xlink" content-type="arpha" xlink:type="simple">EA93AD7B-B52F-5887-8529-7FE74A7E5A6E</object-id><label>Figure 29.</label><caption><p>Male (<bold>A–C</bold>) and female (<bold>D–F</bold>) of <italic><tp:taxon-name><tp:taxon-name-part taxon-name-part-type="genus" reg="Dysdera">Dysdera</tp:taxon-name-part><tp:taxon-name-part taxon-name-part-type="species" reg="tapuria">tapuria</tp:taxon-name-part></tp:taxon-name></italic> sp. nov., habitus <bold>A, D</bold> dorsal view <bold>B, E</bold> ventral view <bold>C, F</bold> lateral view. Scale bars: 1.0 mm.</p></caption><graphic xmlns:xlink="http://www.w3.org/1999/xlink" xlink:href="zookeys-1146-043_article-97517__-g029.jpg" position="float" orientation="portrait" xlink:type="simple" id="oo_806640.jpg"><uri content-type="original_file" xlink:type="simple">https://binary.pensoft.net/fig/806640</uri></graphic></fig><p>Palp as in Fig. <xref ref-type="fig" rid="F30">30A–D</xref>; bulb ca. 3.1× longer than wide; tegulum bell-shaped, almost as long as wide; psembolus 1.8× longer than tegulum; median crest triangular, ca. 7× shorter than length of psembolus, ca. 2.5× wider than high; posterior apophysis claw-shaped; incision between tegulum and psembolus present; retrolateral crest roundly bent in proximal part and almost straight distally; stylus straight, as long as median crest.</p><fig id="F30" position="float" orientation="portrait"><object-id xmlns:xlink="http://www.w3.org/1999/xlink" content-type="doi" xlink:type="simple">10.3897/zookeys.1146.97517.figure30</object-id><object-id xmlns:xlink="http://www.w3.org/1999/xlink" content-type="arpha" xlink:type="simple">E923C6BB-69C2-562D-A3C3-6F005E84829D</object-id><label>Figure 30.</label><caption><p>Male of <italic><tp:taxon-name><tp:taxon-name-part taxon-name-part-type="genus" reg="Dysdera">Dysdera</tp:taxon-name-part><tp:taxon-name-part taxon-name-part-type="species" reg="tapuria">tapuria</tp:taxon-name-part></tp:taxon-name></italic> sp. nov., bulb <bold>A</bold> retrolateral view <bold>B</bold> prolateral view <bold>C</bold> anterior view <bold>D</bold> posterior view. Scale bars: 0.25 mm.</p></caption><graphic xmlns:xlink="http://www.w3.org/1999/xlink" xlink:href="zookeys-1146-043_article-97517__-g030.jpg" position="float" orientation="portrait" xlink:type="simple" id="oo_806641.jpg"><uri content-type="original_file" xlink:type="simple">https://binary.pensoft.net/fig/806641</uri></graphic></fig><p><bold>Female.</bold> Habitus as in Fig. <xref ref-type="fig" rid="F29">29D–F</xref>. Total length 18.1. Carapace 7.77 long, 6.01 wide. Eye diameters: <abbrev xmlns:xlink="http://www.w3.org/1999/xlink" xlink:title="anterior median eye" id="ABBRID0ECVBI" xlink:type="simple">AME</abbrev> 0.30, <abbrev xmlns:xlink="http://www.w3.org/1999/xlink" xlink:title="posterior median eye" id="ABBRID0EGVBI" xlink:type="simple">PME</abbrev> 0.30, <abbrev xmlns:xlink="http://www.w3.org/1999/xlink" xlink:title="posterior lateral eye" id="ABBRID0EKVBI" xlink:type="simple">PLE</abbrev> 0.34. Colouration as in male. Measurements of legs: I: 14.24 (3.99, 2.54, 3.62, 3.44, 0.65), II: 13.46 (4.31, 2.10, 3.22, 3.06, 0.77), III: 10.20 (2.96, 1.70, 1.97, 2.75, 0.82), IV: 13.08 (3.99, 1.72, 2.85, 3.62, 0.90). Spination: I: <abbrev xmlns:xlink="http://www.w3.org/1999/xlink" xlink:title="femur" id="ABBRID0EOVBI" xlink:type="simple">Fe</abbrev>: 2pl. II: <abbrev xmlns:xlink="http://www.w3.org/1999/xlink" xlink:title="femur" id="ABBRID0ESVBI" xlink:type="simple">Fe</abbrev>: 2pl. III: <abbrev xmlns:xlink="http://www.w3.org/1999/xlink" xlink:title="femur" id="ABBRID0EWVBI" xlink:type="simple">Fe</abbrev>: 1pl; <abbrev xmlns:xlink="http://www.w3.org/1999/xlink" xlink:title="tibia" id="ABBRID0E1VBI" xlink:type="simple">Ti</abbrev>: 2pl, 2rl, 4v; <abbrev xmlns:xlink="http://www.w3.org/1999/xlink" xlink:title="metatarsus" id="ABBRID0E5VBI" xlink:type="simple">Mt</abbrev>: 3pl, 4rl, 5v. IV: <abbrev xmlns:xlink="http://www.w3.org/1999/xlink" xlink:title="femur" id="ABBRID0ECWBI" xlink:type="simple">Fe</abbrev>: 3d; <abbrev xmlns:xlink="http://www.w3.org/1999/xlink" xlink:title="tibia" id="ABBRID0EGWBI" xlink:type="simple">Ti</abbrev>: 2pl, 2rl, 6v; <abbrev xmlns:xlink="http://www.w3.org/1999/xlink" xlink:title="metatarsus" id="ABBRID0EKWBI" xlink:type="simple">Mt</abbrev>: 5pl, 4rl, 5v.</p><p>Endogyne as in Fig. <xref ref-type="fig" rid="F31">31A–D</xref>; length/width ratio ca. 3; receptacle (<italic>Re</italic>) with shallow median concavity, ca. 4.5× longer than wide, anterior angles (<italic><abbrev xmlns:xlink="http://www.w3.org/1999/xlink" xlink:title="anterior angles" id="ABBRID0EXWBI" xlink:type="simple">Aa</abbrev></italic>) indistinct; dorsal arch (<italic><abbrev xmlns:xlink="http://www.w3.org/1999/xlink" xlink:title="dorsal arch" id="ABBRID0E3WBI" xlink:type="simple">Da</abbrev></italic>) trapezoidal, posterior margin ca. 1.6× longer than anterior, anterior angles rounded; transverse bar (<italic>Tb</italic>) almost 2× longer and slightly wider than receptacle; transverse bar’s anterior margin straight, posterior margin arched; lateral edges (<italic><abbrev xmlns:xlink="http://www.w3.org/1999/xlink" xlink:title="lateral edges" id="ABBRID0EIXBI" xlink:type="simple">Le</abbrev></italic>) very wide, directed latero-posteriorly; posterior diverticulum (<italic><abbrev xmlns:xlink="http://www.w3.org/1999/xlink" xlink:title="posterior diverticulum" id="ABBRID0ENXBI" xlink:type="simple">Pd</abbrev></italic>) rounded.</p><fig id="F31" position="float" orientation="portrait"><object-id xmlns:xlink="http://www.w3.org/1999/xlink" content-type="doi" xlink:type="simple">10.3897/zookeys.1146.97517.figure31</object-id><object-id xmlns:xlink="http://www.w3.org/1999/xlink" content-type="arpha" xlink:type="simple">F77421AF-FB86-5076-9B15-25A7A1119FA0</object-id><label>Figure 31.</label><caption><p>Female of <italic><tp:taxon-name><tp:taxon-name-part taxon-name-part-type="genus" reg="Dysdera">Dysdera</tp:taxon-name-part><tp:taxon-name-part taxon-name-part-type="species" reg="tapuria">tapuria</tp:taxon-name-part></tp:taxon-name></italic> sp. nov., endogyne <bold>A</bold> ventral view <bold>B–D</bold> dorsal view. Scale bars: 0.25 mm. Abbreviations: <italic><abbrev xmlns:xlink="http://www.w3.org/1999/xlink" xlink:title="anterior angles" id="ABBRID0EJYBI" xlink:type="simple">Aa</abbrev></italic> – anterior angle, <italic><abbrev xmlns:xlink="http://www.w3.org/1999/xlink" xlink:title="dorsal arch" id="ABBRID0EOYBI" xlink:type="simple">Da</abbrev></italic> – dorsal arch, <italic><abbrev xmlns:xlink="http://www.w3.org/1999/xlink" xlink:title="lateral edges" id="ABBRID0ETYBI" xlink:type="simple">Le</abbrev></italic> – lateral edge, <italic><abbrev xmlns:xlink="http://www.w3.org/1999/xlink" xlink:title="posterior diverticulum" id="ABBRID0EYYBI" xlink:type="simple">Pd</abbrev></italic> – posterior diverticulum, <italic>Re</italic> – receptacle, <italic>Tb</italic> – transverse bar.</p></caption><graphic xmlns:xlink="http://www.w3.org/1999/xlink" xlink:href="zookeys-1146-043_article-97517__-g031.jpg" position="float" orientation="portrait" xlink:type="simple" id="oo_806642.jpg"><uri content-type="original_file" xlink:type="simple">https://binary.pensoft.net/fig/806642</uri></graphic></fig></tp:treatment-sec><tp:treatment-sec sec-type="distribution" id="SECID0EKZBI"><title>Distribution.</title><p>Known only from the listed localities in Mazandaran Province, northern Iran (Fig. <xref ref-type="fig" rid="F35">35</xref>).</p><sec sec-type="﻿ninnii species group" id="SECID0EUZBI"><title>﻿<italic><tp:taxon-name><tp:taxon-name-part taxon-name-part-type="genus" reg="Dysdera"/><tp:taxon-name-part taxon-name-part-type="species" reg="ninnii">ninnii</tp:taxon-name-part></tp:taxon-name></italic> species group</title><p><bold>Diagnosis.</bold> This group can be diagnosed by a combination of the following characters: chelicerae shorter than the width of carapace, carapace relatively short with anteriorly converging lateral margins, and bulb with simple crest, simple apex bearing a long subapical tooth, and a crescent-shaped lateral projection (<xref ref-type="bibr" rid="B5">Deeleman-Reinhold and Deeleman 1988</xref>).</p></sec></tp:treatment-sec><tp:treatment-sec><!--Section generated to contain objects referenced in tp:taxon-treatment.--><fig id="F26" position="float" orientation="portrait"><object-id xmlns:xlink="http://www.w3.org/1999/xlink" content-type="doi" xlink:type="simple">10.3897/zookeys.1146.97517.figure26</object-id><object-id xmlns:xlink="http://www.w3.org/1999/xlink" content-type="arpha" xlink:type="simple">F79FBE50-F417-5A2C-A444-84BA32D710D1</object-id><label>Figure 26.</label><caption><p>Male of <italic><tp:taxon-name><tp:taxon-name-part taxon-name-part-type="genus" reg="Dysdera">Dysdera</tp:taxon-name-part><tp:taxon-name-part taxon-name-part-type="species" reg="damavandica">damavandica</tp:taxon-name-part></tp:taxon-name></italic> sp. nov., bulb <bold>A</bold> retrolateral view <bold>B</bold> prolateral view <bold>C</bold> anterior view <bold>D</bold> posterior view. Scale bars: 0.25 mm. Abbreviations: <italic>Ap</italic> – posterior apophysis, <italic>Mc</italic> – median crest, <italic>Rc</italic> – retrolateral crest, <italic>St</italic> – stylus.</p></caption><graphic xmlns:xlink="http://www.w3.org/1999/xlink" xlink:href="zookeys-1146-043_article-97517__-g026.jpg" position="float" orientation="portrait" xlink:type="simple" id="oo_806637.jpg"><uri content-type="original_file" xlink:type="simple">https://binary.pensoft.net/fig/806637</uri></graphic></fig><fig id="F35" position="float" orientation="portrait"><object-id xmlns:xlink="http://www.w3.org/1999/xlink" content-type="doi" xlink:type="simple">10.3897/zookeys.1146.97517.figure35</object-id><object-id xmlns:xlink="http://www.w3.org/1999/xlink" content-type="arpha" xlink:type="simple">37EBE131-4250-5A0B-8693-6D3A248430B5</object-id><label>Figure 35.</label><caption><p>Distribution records of <italic><tp:taxon-name><tp:taxon-name-part taxon-name-part-type="genus" reg="Dysdera">Dysdera</tp:taxon-name-part></tp:taxon-name></italic> spp. in Iran <bold>1</bold><italic><tp:taxon-name><tp:taxon-name-part taxon-name-part-type="genus" reg="Dysdera">D.</tp:taxon-name-part><tp:taxon-name-part taxon-name-part-type="species" reg="achaemenes">achaemenes</tp:taxon-name-part></tp:taxon-name></italic> sp. nov. <bold>2</bold><italic><tp:taxon-name><tp:taxon-name-part taxon-name-part-type="genus" reg="Dysdera">D.</tp:taxon-name-part><tp:taxon-name-part taxon-name-part-type="species" reg="bakhtiari">bakhtiari</tp:taxon-name-part></tp:taxon-name></italic> sp. nov. <bold>3</bold><italic><tp:taxon-name><tp:taxon-name-part taxon-name-part-type="genus" reg="Dysdera">D.</tp:taxon-name-part><tp:taxon-name-part taxon-name-part-type="species" reg="hormuzensis">hormuzensis</tp:taxon-name-part></tp:taxon-name></italic> sp. nov. <bold>4</bold><italic><tp:taxon-name><tp:taxon-name-part taxon-name-part-type="genus" reg="Dysdera">D.</tp:taxon-name-part><tp:taxon-name-part taxon-name-part-type="species" reg="iranica">iranica</tp:taxon-name-part></tp:taxon-name></italic> sp. nov. <bold>5</bold><italic><tp:taxon-name><tp:taxon-name-part taxon-name-part-type="genus" reg="Dysdera">D.</tp:taxon-name-part><tp:taxon-name-part taxon-name-part-type="species" reg="isfahanica">isfahanica</tp:taxon-name-part></tp:taxon-name></italic> sp. nov. <bold>6</bold><italic><tp:taxon-name><tp:taxon-name-part taxon-name-part-type="genus" reg="Dysdera">D.</tp:taxon-name-part><tp:taxon-name-part taxon-name-part-type="species" reg="mazeruni">mazeruni</tp:taxon-name-part></tp:taxon-name></italic> sp. nov. <bold>7</bold><italic><tp:taxon-name><tp:taxon-name-part taxon-name-part-type="genus" reg="Dysdera">D.</tp:taxon-name-part><tp:taxon-name-part taxon-name-part-type="species" reg="persica">persica</tp:taxon-name-part></tp:taxon-name></italic> sp. nov. <bold>8</bold><italic><tp:taxon-name><tp:taxon-name-part taxon-name-part-type="genus" reg="Dysdera">D.</tp:taxon-name-part><tp:taxon-name-part taxon-name-part-type="species" reg="pococki">pococki</tp:taxon-name-part></tp:taxon-name></italic><bold>9</bold><italic><tp:taxon-name><tp:taxon-name-part taxon-name-part-type="genus" reg="Dysdera">D.</tp:taxon-name-part><tp:taxon-name-part taxon-name-part-type="species" reg="sagartia">sagartia</tp:taxon-name-part></tp:taxon-name></italic> sp. nov. and <italic><tp:taxon-name><tp:taxon-name-part taxon-name-part-type="genus" reg="Dysdera">D.</tp:taxon-name-part><tp:taxon-name-part taxon-name-part-type="species" reg="medes">medes</tp:taxon-name-part></tp:taxon-name></italic> sp. nov. <bold>10</bold><italic><tp:taxon-name><tp:taxon-name-part taxon-name-part-type="genus" reg="Dysdera">D.</tp:taxon-name-part><tp:taxon-name-part taxon-name-part-type="species" reg="verkana">verkana</tp:taxon-name-part></tp:taxon-name></italic> sp. nov. <bold>11</bold><italic><tp:taxon-name><tp:taxon-name-part taxon-name-part-type="genus" reg="Dysdera">D.</tp:taxon-name-part><tp:taxon-name-part taxon-name-part-type="species" reg="xerxesi">xerxesi</tp:taxon-name-part></tp:taxon-name></italic> sp. nov. <bold>12</bold><italic><tp:taxon-name><tp:taxon-name-part taxon-name-part-type="genus" reg="Dysdera">D.</tp:taxon-name-part><tp:taxon-name-part taxon-name-part-type="species" reg="damavandica">damavandica</tp:taxon-name-part></tp:taxon-name></italic> sp. nov. <bold>13</bold><italic><tp:taxon-name><tp:taxon-name-part taxon-name-part-type="genus" reg="Dysdera">D.</tp:taxon-name-part><tp:taxon-name-part taxon-name-part-type="species" reg="tapuria">tapuria</tp:taxon-name-part></tp:taxon-name></italic> sp. nov. <bold>14</bold><italic><tp:taxon-name><tp:taxon-name-part taxon-name-part-type="genus" reg="Dysdera">D.</tp:taxon-name-part><tp:taxon-name-part taxon-name-part-type="species" reg="genoensis">genoensis</tp:taxon-name-part></tp:taxon-name></italic> sp. nov.</p></caption><graphic xmlns:xlink="http://www.w3.org/1999/xlink" xlink:href="zookeys-1146-043_article-97517__-g035.jpg" position="float" orientation="portrait" xlink:type="simple" id="oo_806646.jpg"><uri content-type="original_file" xlink:type="simple">https://binary.pensoft.net/fig/806646</uri></graphic></fig></tp:treatment-sec><ref-list><ref id="B7"><mixed-citation xmlns:xlink="http://www.w3.org/1999/xlink" xlink:type="simple"><person-group><name name-style="western"><surname>Dunin</surname><given-names>PM</given-names></name></person-group> (<year>1982</year>) <article-title>New data on <italic><tp:taxon-name><tp:taxon-name-part taxon-name-part-type="genus">Dysdera</tp:taxon-name-part><tp:taxon-name-part taxon-name-part-type="species">concinna</tp:taxon-name-part></tp:taxon-name></italic> L. Koch (<tp:taxon-name><tp:taxon-name-part taxon-name-part-type="order">Aranei</tp:taxon-name-part></tp:taxon-name>, <tp:taxon-name><tp:taxon-name-part taxon-name-part-type="family">Dysderidae</tp:taxon-name-part></tp:taxon-name>).</article-title><source>Zoologicheskiĭ Zhurnal</source><volume>61</volume>: <fpage>605</fpage>–<lpage>607</lpage>. [in Russian]</mixed-citation></ref><ref id="B5"><mixed-citation xmlns:xlink="http://www.w3.org/1999/xlink" xlink:type="simple"><person-group><name name-style="western"><surname>Deeleman-Reinhold</surname><given-names>CL</given-names></name><name name-style="western"><surname>Deeleman</surname><given-names>PR</given-names></name></person-group> (<year>1988</year>) <article-title>Revision des <tp:taxon-name><tp:taxon-name-part taxon-name-part-type="family">Dysderinae</tp:taxon-name-part></tp:taxon-name> (<tp:taxon-name><tp:taxon-name-part taxon-name-part-type="order">Araneae</tp:taxon-name-part></tp:taxon-name>, <tp:taxon-name><tp:taxon-name-part taxon-name-part-type="family">Dysderidae</tp:taxon-name-part></tp:taxon-name>), les espèces mediterranéennes occidentales exceptées.</article-title><source>Tijdschrift voor Entomologie</source><volume>131</volume>: <fpage>141</fpage>–<lpage>269</lpage>.</mixed-citation></ref></ref-list></tp:taxon-treatment>
