# Supplementary material for: ﻿A survey of the spider genus Dysdera Latreille, 1804 (Araneae, Dysderidae) in Iran, with fourteen new species and notes on two fossil genera
Source: Zookeys. 2023 Feb 7;1146:43–86. doi: 10.3897/zookeys.1146.97517 (PMC10207465; doi:10.3897/zookeys.1146.97517)
Supplement: XML Treatment for Dysdera genoensis [file zookeys.1146.97517-treatment18.xml]

<!DOCTYPE tp:taxon-treatment
  PUBLIC "-//TaxonX//DTD Taxonomic Treatment Publishing DTD v0 20100105//EN" "tax-treatment-NSO.dtd">
<tp:taxon-treatment xmlns:tp="http://www.plazi.org/taxpub"><tp:treatment-meta><kwd-group><label>Taxon classification</label><kwd>
              <named-content content-type="kingdom">Animalia</named-content>
            </kwd><kwd>
              <named-content content-type="order">Araneae</named-content>
            </kwd><kwd>
              <named-content content-type="family">Dysderidae</named-content>
            </kwd></kwd-group><mixed-citation publication-type="journal"><person-group><name><surname>Zamani</surname><given-names>Alireza</given-names></name><name><surname>Marusik</surname><given-names>Yuri M.</given-names></name><name><surname>Szűts</surname><given-names>Tamás</given-names></name></person-group><article-title>﻿A survey of the spider genus <italic><tp:taxon-name><tp:taxon-name-part taxon-name-part-type="genus" reg="Dysdera">Dysdera</tp:taxon-name-part></tp:taxon-name></italic> Latreille, 1804 (<tp:taxon-name><tp:taxon-name-part taxon-name-part-type="order">Araneae</tp:taxon-name-part></tp:taxon-name>, <tp:taxon-name><tp:taxon-name-part taxon-name-part-type="family">Dysderidae</tp:taxon-name-part></tp:taxon-name>) in Iran, with fourteen new species and notes on two fossil genera</article-title><source>Zookeys</source><day>07</day><month>02</month><year>2023</year><volume>1146</volume><fpage>43</fpage><lpage>86</lpage><pub-id pub-id-type="doi">10.3897/zookeys.1146.97517</pub-id></mixed-citation></tp:treatment-meta><tp:nomenclature><label>﻿</label><tp:taxon-name>
            <object-id xmlns:xlink="http://www.w3.org/1999/xlink" content-type="arpha" xlink:type="simple">DF2FB01E-BB6C-53BD-92AB-A606E75F0616</object-id>
            <tp:taxon-name-part taxon-name-part-type="genus" reg="Dysdera">Dysdera</tp:taxon-name-part>
            <tp:taxon-name-part taxon-name-part-type="species" reg="genoensis">genoensis</tp:taxon-name-part>
            <object-id xmlns:xlink="http://www.w3.org/1999/xlink" content-type="zoobank" xlink:type="simple">https://zoobank.org/0B0CBC7E-F121-4D54-BC35-364827CB6ECC</object-id>
          </tp:taxon-name><tp:taxon-status xmlns:xlink="http://www.w3.org/1999/xlink" xlink:type="simple">sp. nov.</tp:taxon-status><xref ref-type="fig" rid="F32">Figs 32A–F</xref><xref ref-type="fig" rid="F33">, 33A–F</xref><xref ref-type="fig" rid="F34">, 34A, B</xref></tp:nomenclature><tp:treatment-sec sec-type="type material" id="SECID0EY2BI"><title>Type material.</title><p><bold><italic>Holotype</italic></bold> ♂ (<named-content xmlns:xlink="http://www.w3.org/1999/xlink" content-type="dwc:institutional_code" xlink:title="Zoological Museum of the University of Turku, Finland" xlink:href="http://grbio.org/institution/university-turku" xlink:type="simple">ZMUT</named-content>), Iran: Hormozgan Province: Geno Biosphere Reserve, <named-content xmlns:xlink="http://www.w3.org/1999/xlink" content-type="dwc:verbatimCoordinates" xlink:type="simple"><named-content content-type="geo-json" specific-use="{&#34;type&#34;:&#34;Point&#34;,&#34;coordinates&#34;:[56.116667,27.366667]}" id="NCID0EL3BI" xlink:type="simple">27°22'N, 56°07'E</named-content></named-content>, 02.2020 (A. Zamani). <bold><italic>Paratypes</italic></bold>: 3♀ (<named-content xmlns:xlink="http://www.w3.org/1999/xlink" content-type="dwc:institutional_code" xlink:title="Zoological Museum of the University of Turku, Finland" xlink:href="http://grbio.org/institution/university-turku" xlink:type="simple">ZMUT</named-content>), same data as the holotype.</p></tp:treatment-sec><tp:treatment-sec sec-type="etymology" id="SECID0EY3BI"><title>Etymology.</title><p>The specific epithet is an adjective, referring to the type locality of the species.</p></tp:treatment-sec><tp:treatment-sec sec-type="diagnosis" id="SECID0E43BI"><title>Diagnosis.</title><p>The male of the new species differs from those of its congeners by having weakly sclerotized bent stylus (<italic>St</italic>) (Fig. <xref ref-type="fig" rid="F32">32C, F</xref>) (vs. stylus, if present, not bent). The female of this species is very similar to that of <italic><tp:taxon-name><tp:taxon-name-part taxon-name-part-type="genus" reg="Dysdera">D.</tp:taxon-name-part><tp:taxon-name-part taxon-name-part-type="species" reg="iranica">iranica</tp:taxon-name-part></tp:taxon-name></italic> sp. nov. by having a wide receptacle (i.e., &gt; 2× wider than transverse bar), but differs by the relatively wider receptacle lacking an anterior triangular projection, and the presence of a median concavity on the transverse bar (vs. receptacle with triangular projection, transverse bar without concavity).</p><fig id="F32" position="float" orientation="portrait"><object-id xmlns:xlink="http://www.w3.org/1999/xlink" content-type="doi" xlink:type="simple">10.3897/zookeys.1146.97517.figure32</object-id><object-id xmlns:xlink="http://www.w3.org/1999/xlink" content-type="arpha" xlink:type="simple">814FFD25-C792-5280-ADE5-8EDDA599AAC8</object-id><label>Figure 32.</label><caption><p>Male (<bold>A–C</bold>) and female (<bold>D–F</bold>) of <italic><tp:taxon-name><tp:taxon-name-part taxon-name-part-type="genus" reg="Dysdera">Dysdera</tp:taxon-name-part><tp:taxon-name-part taxon-name-part-type="species" reg="genoensis">genoensis</tp:taxon-name-part></tp:taxon-name></italic> sp. nov., habitus <bold>A, D</bold> dorsal view <bold>B, E</bold> ventral view <bold>C, F</bold> lateral view. Scale bars: 1.0 mm.</p></caption><graphic xmlns:xlink="http://www.w3.org/1999/xlink" xlink:href="zookeys-1146-043_article-97517__-g032.jpg" position="float" orientation="portrait" xlink:type="simple" id="oo_806643.jpg"><uri content-type="original_file" xlink:type="simple">https://binary.pensoft.net/fig/806643</uri></graphic></fig></tp:treatment-sec><tp:treatment-sec sec-type="description" id="SECID0EW5BI"><title>Description.</title><p><bold>Male (Holotype).</bold> Habitus as in Fig. <xref ref-type="fig" rid="F32">32A–C</xref>. Total length 5.49. Carapace 2.42 long, 1.88 wide. Eye diameters: <abbrev xmlns:xlink="http://www.w3.org/1999/xlink" xlink:title="anterior median eye" id="ABBRID0EC6BI" xlink:type="simple">AME</abbrev> 0.15, <abbrev xmlns:xlink="http://www.w3.org/1999/xlink" xlink:title="posterior median eye" id="ABBRID0EG6BI" xlink:type="simple">PME</abbrev> 0.13, <abbrev xmlns:xlink="http://www.w3.org/1999/xlink" xlink:title="posterior lateral eye" id="ABBRID0EK6BI" xlink:type="simple">PLE</abbrev> 0.11. Carapace, sternum, chelicerae, labium, and maxillae pale reddish. Legs orange. Abdomen cream-coloured, without any pattern. Spinnerets uniformly cream-coloured. Measurements of legs: I: 11.78 (3.23, 1.90, 2.87, 3.02, 0.76), II: 10.21 (2.91, 1.60, 2.52, 2.45, 0.73), III: 7.98 (2.31, 1.15, 1.65, 2.29, 0.58), IV: 10.30 (2.89, 1.44, 2.28, 2.96, 0.73). Spination: I: <abbrev xmlns:xlink="http://www.w3.org/1999/xlink" xlink:title="femur" id="ABBRID0EO6BI" xlink:type="simple">Fe</abbrev>: 2pl. II: <abbrev xmlns:xlink="http://www.w3.org/1999/xlink" xlink:title="femur" id="ABBRID0ES6BI" xlink:type="simple">Fe</abbrev>: 1pl. III: <abbrev xmlns:xlink="http://www.w3.org/1999/xlink" xlink:title="femur" id="ABBRID0EW6BI" xlink:type="simple">Fe</abbrev>: 1pl; <abbrev xmlns:xlink="http://www.w3.org/1999/xlink" xlink:title="tibia" id="ABBRID0E16BI" xlink:type="simple">Ti</abbrev>: 3pl, 2v; <abbrev xmlns:xlink="http://www.w3.org/1999/xlink" xlink:title="metatarsus" id="ABBRID0E56BI" xlink:type="simple">Mt</abbrev>: 3pl, 4rl, 3v. IV: <abbrev xmlns:xlink="http://www.w3.org/1999/xlink" xlink:title="femur" id="ABBRID0ECACI" xlink:type="simple">Fe</abbrev>: 4d; <abbrev xmlns:xlink="http://www.w3.org/1999/xlink" xlink:title="patella" id="ABBRID0EGACI" xlink:type="simple">Pa</abbrev>: 1pl; <abbrev xmlns:xlink="http://www.w3.org/1999/xlink" xlink:title="tibia" id="ABBRID0EKACI" xlink:type="simple">Ti</abbrev>: 3pl, 1rl, 4v; <abbrev xmlns:xlink="http://www.w3.org/1999/xlink" xlink:title="metatarsus" id="ABBRID0EOACI" xlink:type="simple">Mt</abbrev>: 1pl, 1rl, 3v.</p><p>Palp as in Fig. <xref ref-type="fig" rid="F33">33A–F</xref>; bulb ca. 2.3× longer than wide; tegulum bell-shaped, almost as long as wide; psembolus as long as tegulum, length/width ratio ca. 1.25; median crest (<italic>Mc</italic>) triangular; apex with two triangular laminae (<italic>La</italic>); posterior apophysis (<italic>Ap</italic>) claw-shaped, accompanied by a triangular outgrowth (<italic>To</italic>) anteriorly; incision between tegulum and psembolus absent; stylus (<italic>St</italic>) bent, long, and weakly sclerotized.</p><fig id="F33" position="float" orientation="portrait"><object-id xmlns:xlink="http://www.w3.org/1999/xlink" content-type="doi" xlink:type="simple">10.3897/zookeys.1146.97517.figure33</object-id><object-id xmlns:xlink="http://www.w3.org/1999/xlink" content-type="arpha" xlink:type="simple">9F776225-6D08-5251-90BF-2927FE702F28</object-id><label>Figure 33.</label><caption><p>Male of <italic><tp:taxon-name><tp:taxon-name-part taxon-name-part-type="genus" reg="Dysdera">Dysdera</tp:taxon-name-part><tp:taxon-name-part taxon-name-part-type="species" reg="genoensis">genoensis</tp:taxon-name-part></tp:taxon-name></italic> sp. nov., bulb <bold>A</bold> proanterior view <bold>B</bold> anterior view <bold>C</bold> prolateral view <bold>D</bold> retroposterior view <bold>E</bold> posterior view <bold>F</bold> retrolateral view. Scale bars: 0.25 mm. Abbreviations: <italic>Ap</italic> – posterior apophysis, <italic>La</italic> – laminae, <italic>Mc</italic> – median crest, <italic>St</italic> – stylus, <italic>To</italic> – triangular outgrowth.</p></caption><graphic xmlns:xlink="http://www.w3.org/1999/xlink" xlink:href="zookeys-1146-043_article-97517__-g033.jpg" position="float" orientation="portrait" xlink:type="simple" id="oo_806644.jpg"><uri content-type="original_file" xlink:type="simple">https://binary.pensoft.net/fig/806644</uri></graphic></fig><p><bold>Female.</bold> Habitus as in Fig. <xref ref-type="fig" rid="F32">32D–F</xref>. Total length 6.52. Carapace 2.06 long, 1.59 wide. Eye diameters: <abbrev xmlns:xlink="http://www.w3.org/1999/xlink" xlink:title="anterior median eye" id="ABBRID0ECDCI" xlink:type="simple">AME</abbrev> 0.11, <abbrev xmlns:xlink="http://www.w3.org/1999/xlink" xlink:title="posterior median eye" id="ABBRID0EGDCI" xlink:type="simple">PME</abbrev> 0.11, <abbrev xmlns:xlink="http://www.w3.org/1999/xlink" xlink:title="posterior lateral eye" id="ABBRID0EKDCI" xlink:type="simple">PLE</abbrev> 0.10. Colouration as in male. Measurements of legs: I: 7.71 (1.93, 1.37, 2.01, 1.88, 0.52), II: 7.31 (1.99, 1.26, 1.77, 1.74, 0.55), III: 5.84 (1.58, 0.92, 1.19, 1.65, 0.50), IV: 7.77 (2.19, 1.21, 1.79, 2.04, 0.54). Spination: I: <abbrev xmlns:xlink="http://www.w3.org/1999/xlink" xlink:title="femur" id="ABBRID0EODCI" xlink:type="simple">Fe</abbrev>: 2pl. II: <abbrev xmlns:xlink="http://www.w3.org/1999/xlink" xlink:title="femur" id="ABBRID0ESDCI" xlink:type="simple">Fe</abbrev>: 2pl. III: <abbrev xmlns:xlink="http://www.w3.org/1999/xlink" xlink:title="femur" id="ABBRID0EWDCI" xlink:type="simple">Fe</abbrev>: 1pl; <abbrev xmlns:xlink="http://www.w3.org/1999/xlink" xlink:title="tibia" id="ABBRID0E1DCI" xlink:type="simple">Ti</abbrev>: 2pl, 1rl, 5v; <abbrev xmlns:xlink="http://www.w3.org/1999/xlink" xlink:title="metatarsus" id="ABBRID0E5DCI" xlink:type="simple">Mt</abbrev>: 5pl, 2rl. IV: <abbrev xmlns:xlink="http://www.w3.org/1999/xlink" xlink:title="femur" id="ABBRID0ECECI" xlink:type="simple">Fe</abbrev>: 5d, 1rl; <abbrev xmlns:xlink="http://www.w3.org/1999/xlink" xlink:title="patella" id="ABBRID0EGECI" xlink:type="simple">Pa</abbrev>: 1rl, 1v; <abbrev xmlns:xlink="http://www.w3.org/1999/xlink" xlink:title="tibia" id="ABBRID0EKECI" xlink:type="simple">Ti</abbrev>: 5pl, 1rl, 5v; <abbrev xmlns:xlink="http://www.w3.org/1999/xlink" xlink:title="metatarsus" id="ABBRID0EOECI" xlink:type="simple">Mt</abbrev>: 4pl, 2rl, 3v.</p><p>Endogyne as in Fig. <xref ref-type="fig" rid="F34">34A, B</xref>; length/width ratio ca. 2; receptacle (<italic>Re</italic>) inverted trapezoidal, anterior margin 1.4× longer than posterior; dorsal arch (<italic><abbrev xmlns:xlink="http://www.w3.org/1999/xlink" xlink:title="dorsal arch" id="ABBRID0E2ECI" xlink:type="simple">Da</abbrev></italic>) trapezoidal, posterior margin 1.6× longer than anterior margin, 1.25× longer than receptacle; anterior margin of transverse bar (<italic>Tb</italic>) with median concavity, posterior margin arched; lateral edges (<italic><abbrev xmlns:xlink="http://www.w3.org/1999/xlink" xlink:title="lateral edges" id="ABBRID0EHFCI" xlink:type="simple">Le</abbrev></italic>) small, approximately as long as wide; posterior diverticulum (<italic><abbrev xmlns:xlink="http://www.w3.org/1999/xlink" xlink:title="posterior diverticulum" id="ABBRID0EMFCI" xlink:type="simple">Pd</abbrev></italic>) bilobed.</p><fig id="F34" position="float" orientation="portrait"><object-id xmlns:xlink="http://www.w3.org/1999/xlink" content-type="doi" xlink:type="simple">10.3897/zookeys.1146.97517.figure34</object-id><object-id xmlns:xlink="http://www.w3.org/1999/xlink" content-type="arpha" xlink:type="simple">44FA4604-C9DC-54FC-B8DC-1D952D0B8FC3</object-id><label>Figure 34.</label><caption><p>Female of <italic><tp:taxon-name><tp:taxon-name-part taxon-name-part-type="genus" reg="Dysdera">Dysdera</tp:taxon-name-part><tp:taxon-name-part taxon-name-part-type="species" reg="genoensis">genoensis</tp:taxon-name-part></tp:taxon-name></italic> sp. nov., endogyne <bold>A</bold> ventral view <bold>B</bold> dorsal view. Scale bars: 0.25 mm. Abbreviations: <italic><abbrev xmlns:xlink="http://www.w3.org/1999/xlink" xlink:title="anterior angles" id="ABBRID0EIGCI" xlink:type="simple">Aa</abbrev></italic> – anterior angle, <italic><abbrev xmlns:xlink="http://www.w3.org/1999/xlink" xlink:title="dorsal arch" id="ABBRID0ENGCI" xlink:type="simple">Da</abbrev></italic> – dorsal arch, <italic><abbrev xmlns:xlink="http://www.w3.org/1999/xlink" xlink:title="lateral edges" id="ABBRID0ESGCI" xlink:type="simple">Le</abbrev></italic> – lateral edge, <italic><abbrev xmlns:xlink="http://www.w3.org/1999/xlink" xlink:title="posterior diverticulum" id="ABBRID0EXGCI" xlink:type="simple">Pd</abbrev></italic> – posterior diverticulum, <italic>Re</italic> – receptacle, <italic>Tb</italic> – transverse bar.</p></caption><graphic xmlns:xlink="http://www.w3.org/1999/xlink" xlink:href="zookeys-1146-043_article-97517__-g034.jpg" position="float" orientation="portrait" xlink:type="simple" id="oo_806645.jpg"><uri content-type="original_file" xlink:type="simple">https://binary.pensoft.net/fig/806645</uri></graphic></fig></tp:treatment-sec><tp:treatment-sec sec-type="distribution" id="SECID0EJHCI"><title>Distribution.</title><p>Known only from the type locality in Hormozgan Province, southern Iran (Fig. <xref ref-type="fig" rid="F35">35</xref>).</p><fig id="F35" position="float" orientation="portrait"><object-id xmlns:xlink="http://www.w3.org/1999/xlink" content-type="doi" xlink:type="simple">10.3897/zookeys.1146.97517.figure35</object-id><object-id xmlns:xlink="http://www.w3.org/1999/xlink" content-type="arpha" xlink:type="simple">37EBE131-4250-5A0B-8693-6D3A248430B5</object-id><label>Figure 35.</label><caption><p>Distribution records of <italic><tp:taxon-name><tp:taxon-name-part taxon-name-part-type="genus" reg="Dysdera">Dysdera</tp:taxon-name-part></tp:taxon-name></italic> spp. in Iran <bold>1</bold><italic><tp:taxon-name><tp:taxon-name-part taxon-name-part-type="genus" reg="Dysdera">D.</tp:taxon-name-part><tp:taxon-name-part taxon-name-part-type="species" reg="achaemenes">achaemenes</tp:taxon-name-part></tp:taxon-name></italic> sp. nov. <bold>2</bold><italic><tp:taxon-name><tp:taxon-name-part taxon-name-part-type="genus" reg="Dysdera">D.</tp:taxon-name-part><tp:taxon-name-part taxon-name-part-type="species" reg="bakhtiari">bakhtiari</tp:taxon-name-part></tp:taxon-name></italic> sp. nov. <bold>3</bold><italic><tp:taxon-name><tp:taxon-name-part taxon-name-part-type="genus" reg="Dysdera">D.</tp:taxon-name-part><tp:taxon-name-part taxon-name-part-type="species" reg="hormuzensis">hormuzensis</tp:taxon-name-part></tp:taxon-name></italic> sp. nov. <bold>4</bold><italic><tp:taxon-name><tp:taxon-name-part taxon-name-part-type="genus" reg="Dysdera">D.</tp:taxon-name-part><tp:taxon-name-part taxon-name-part-type="species" reg="iranica">iranica</tp:taxon-name-part></tp:taxon-name></italic> sp. nov. <bold>5</bold><italic><tp:taxon-name><tp:taxon-name-part taxon-name-part-type="genus" reg="Dysdera">D.</tp:taxon-name-part><tp:taxon-name-part taxon-name-part-type="species" reg="isfahanica">isfahanica</tp:taxon-name-part></tp:taxon-name></italic> sp. nov. <bold>6</bold><italic><tp:taxon-name><tp:taxon-name-part taxon-name-part-type="genus" reg="Dysdera">D.</tp:taxon-name-part><tp:taxon-name-part taxon-name-part-type="species" reg="mazeruni">mazeruni</tp:taxon-name-part></tp:taxon-name></italic> sp. nov. <bold>7</bold><italic><tp:taxon-name><tp:taxon-name-part taxon-name-part-type="genus" reg="Dysdera">D.</tp:taxon-name-part><tp:taxon-name-part taxon-name-part-type="species" reg="persica">persica</tp:taxon-name-part></tp:taxon-name></italic> sp. nov. <bold>8</bold><italic><tp:taxon-name><tp:taxon-name-part taxon-name-part-type="genus" reg="Dysdera">D.</tp:taxon-name-part><tp:taxon-name-part taxon-name-part-type="species" reg="pococki">pococki</tp:taxon-name-part></tp:taxon-name></italic><bold>9</bold><italic><tp:taxon-name><tp:taxon-name-part taxon-name-part-type="genus" reg="Dysdera">D.</tp:taxon-name-part><tp:taxon-name-part taxon-name-part-type="species" reg="sagartia">sagartia</tp:taxon-name-part></tp:taxon-name></italic> sp. nov. and <italic><tp:taxon-name><tp:taxon-name-part taxon-name-part-type="genus" reg="Dysdera">D.</tp:taxon-name-part><tp:taxon-name-part taxon-name-part-type="species" reg="medes">medes</tp:taxon-name-part></tp:taxon-name></italic> sp. nov. <bold>10</bold><italic><tp:taxon-name><tp:taxon-name-part taxon-name-part-type="genus" reg="Dysdera">D.</tp:taxon-name-part><tp:taxon-name-part taxon-name-part-type="species" reg="verkana">verkana</tp:taxon-name-part></tp:taxon-name></italic> sp. nov. <bold>11</bold><italic><tp:taxon-name><tp:taxon-name-part taxon-name-part-type="genus" reg="Dysdera">D.</tp:taxon-name-part><tp:taxon-name-part taxon-name-part-type="species" reg="xerxesi">xerxesi</tp:taxon-name-part></tp:taxon-name></italic> sp. nov. <bold>12</bold><italic><tp:taxon-name><tp:taxon-name-part taxon-name-part-type="genus" reg="Dysdera">D.</tp:taxon-name-part><tp:taxon-name-part taxon-name-part-type="species" reg="damavandica">damavandica</tp:taxon-name-part></tp:taxon-name></italic> sp. nov. <bold>13</bold><italic><tp:taxon-name><tp:taxon-name-part taxon-name-part-type="genus" reg="Dysdera">D.</tp:taxon-name-part><tp:taxon-name-part taxon-name-part-type="species" reg="tapuria">tapuria</tp:taxon-name-part></tp:taxon-name></italic> sp. nov. <bold>14</bold><italic><tp:taxon-name><tp:taxon-name-part taxon-name-part-type="genus" reg="Dysdera">D.</tp:taxon-name-part><tp:taxon-name-part taxon-name-part-type="species" reg="genoensis">genoensis</tp:taxon-name-part></tp:taxon-name></italic> sp. nov.</p></caption><graphic xmlns:xlink="http://www.w3.org/1999/xlink" xlink:href="zookeys-1146-043_article-97517__-g035.jpg" position="float" orientation="portrait" xlink:type="simple" id="oo_806646.jpg"><uri content-type="original_file" xlink:type="simple">https://binary.pensoft.net/fig/806646</uri></graphic></fig></tp:treatment-sec></tp:taxon-treatment>
